# Supplementary material for: Biodiversity footprints of 151 popular dishes from around the world
Source: PLoS One. 2024 Feb 21;19(2):e0296492. doi: 10.1371/journal.pone.0296492 (PMC10880993; doi:10.1371/journal.pone.0296492)
Supplement: S2 Table — (XLSX) [file pone.0296492.s002.xlsx]

## Sheet: Ingredient correspondence
Ingredient	Ingredient referred to in Data
cake flour	Wheat
condensed milk	Pasture
vegetable oil	Soybeans
acorn powder	Nuts, nes
aleppo pepper	Vegetables fresh nes
All purpose flour	Wheat
Allspice	Berries Nes
Almond	Almonds, with shell
almond blanched	Almonds, with shell
Almond flour	Almonds, with shell
almond meal	Almonds, with shell
almond paste	Almonds, with shell
almonds	Almonds, with shell
anaheim chilies	Vegetables fresh nes
anise pod	Anise, badian, fennel, corian.
Anise Seed	Anise, badian, fennel, corian.
Apple	Apples
apricot	Apricots
asafoetida powder	Spices, nes
Aubergine	Eggplants (aubergines)
Avocado	Avocados
banana	Bananas
Banana Pepper	Vegetables fresh nes
barley	Barley
Barley Groat	Barley
Basil	Spices, nes
Basmati Rice	Rice, paddy
bay leaf	Spices, nes
Bean Sprout	Leguminous vegetables, nes
Beef	Pasture
Beef Brisket	Pasture
beef flank	Pasture
Beef Rib	Pasture
Beef Sirloin	Pasture
beef suet	Pasture
Beef T Steak	Pasture
Beet	Roots and Tubers, nes
bell pepper	Vegetables fresh nes
bengal gram	Chick peas
big red chillies, diagonally sliced	Vegetables fresh nes
black cardamom pod	Spices, nes
Black Currant	Currants
black gram	Pulses, nes
Black Olive (Assumed to be 1tsp)	Olives
Black Pepper	Chillies and peppers, dry
Black peppercorn	Chillies and peppers, dry
Black sesame seed	Sesame seed
blanched almond	Almonds, with shell
blueberries	Blueberries
Brown Onion	Onions (inc. shallots), green
buckwheat flour	Buckwheat
buckwheat groat	Buckwheat
Bulgar Wheat	Wheat
bulgur	Wheat
butternut squash	Pumpkins, squash and gourds
Button Mushroom	Mushrooms and truffles
cabbage	Cabbages and other brassicas
california chile pod (chile pod)	Chillies and peppers, dry
cane sugar	Sugar cane
Cannellini Bean	Beans, dry
canola oil	Rapeseed
Caper	Spices, nes
capsicum	Vegetables fresh nes
Caraway Seed	Spices, nes
Cardamom	Spices, nes
cardamom pod	Spices, nes
cardamom seed	Spices, nes
Carrot	Carrots and turnips
carrots	Carrots and turnips
cassava	Cassava
caster sugar	Sugar beet
cauliflower floret	Cauliflowers and broccoli
cayenne	Chillies and peppers, dry
Cayenne pepper	Vegetables fresh nes
Cayenne Pepper (Assumed to be 1 tsp)	Vegetables fresh nes
Celery	Vegetables fresh nes
celery root	Vegetables fresh nes
chayote	Pumpkins, squash and gourds
Cherry	Cherries
cherry tomato	Tomatoes
Chestnut	Chestnuts
chick pea	Chick peas
chicken	Pasture
Chicken Bouillon Cube	Pasture
Chicken Breast	Pasture
Chicken Breast Half	Pasture
Chicken broth	Pasture
Chicken broth (from cube)	Pasture
chicken thigh	Pasture
chickpea	Chick peas
chickpea flour	Chick peas
chile powder	Chillies and peppers, dry
Chili	Chillies and peppers, dry
Chili Flake	Chillies and peppers, dry
chili flakes	Chillies and peppers, dry
chili pepper	Chillies and peppers, dry
Chili Powder	Chillies and peppers, dry
chilies	Vegetables fresh nes
Chinese chiles	Chillies and peppers, dry
Chive	Vegetables fresh nes
Cilantro	Anise, badian, fennel, corian.
cilantro (assumed to be 9 sprig)	Anise, badian, fennel, corian.
Cilantro Leaf	Anise, badian, fennel, corian.
Cinnamon	Cinnamon (canella)
Cinnamon (spain)	Spices, nes
cinnamon stick	Cinnamon (canella)
Clove	Spices, nes
cloves	Spices, nes
cloves garlic, peeled, thinly sliced	Garlic
Coconut	Coconuts
coconut cream	Coconuts
coconut flake	Coconuts
Coconut milk	Coconuts
Coconut oil	Coconuts
coffee	Coffee, green
coffee bean	Coffee, green
Coriander	Anise, badian, fennel, corian.
coriander leaves	Anise, badian, fennel, corian.
coriander seed	Spices, nes
coriander seeds	Anise, badian, fennel, corian.
Corn	Maize, green
corn oil	Maize, green
corn starch	Maize, green
Cornish Hen	Pasture
Cornmeal	Maize, green
corriander	Anise, badian, fennel, corian.
Cranberry	Cranberries
Cranberry Sauce	Cranberries
Cremini Mushroom	Mushrooms and truffles
cucumber	Cucumbers and gherkins
Cumin	Spices, nes
cumin powder	Spices, nes
Cumin Seed	Spices, nes
cumin seeds	Spices, nes
currant	Currants
curry leaf	Spices, nes
dark brown sugar	Sugar beet
dark red kidney bean	Beans, dry
Date	Dates
deshelled almond	Almonds, with shell
deshelled peanut	Groundnuts, with shell
dill weed	Spices, nes
dried basil	Spices, nes
dried bay leaf	Spices, nes
dried coriander leaves	Spices, nes
dried cumin	Spices, nes
dried curry leaf	Spices, nes
dried oregano	Spices, nes
dried parsley	Spices, nes
dried rosemary	Spices, nes
Dried sage	Spices, nes
dried soybeans	Soybeans
dried thyme	Spices, nes
duck fat	Pasture
duck leg	Pasture
Egg	Pasture
Egg white	Pasture
egg yolk	Pasture
Eggplant	Eggplants (aubergines)
epazote	Vegetables fresh nes
fava bean	Broad beans, horse beans, dry
Fennel	Anise, badian, fennel, corian.
fennel bulb	Anise, badian, fennel, corian.
fennel seed	Anise, badian, fennel, corian.
fenugreek seeds	Spices, nes
Fiddlehead	Vegetables fresh nes
fine sugar	Sugar beet
flour	Wheat
forage (wheat)	Wheat
forgage (Alfalfa)	alfalfa
fresh chives	Vegetables fresh nes
fresh thyme	Spices, nes
galangal (ginger)	Ginger
Garbanzo Bean	Chick peas
Garlic	Garlic
Garlic	Garlic
garlic chive	Garlic
garlic paste	Garlic
garlic powder	Garlic
garllic powder	Garlic
ginger	Ginger
ginger (assumed to be 5 pieces)	Ginger
ginger paste	Ginger
ginger powder	Ginger
ginger root	Ginger
Ginseng Root	Roots and Tubers, nes
Glutinous flour	Rice, paddy
Glutinous Rice	Rice, paddy
glutinous rice flour	Rice, paddy
grain	Mixed grain
Grain Rice	Rice, paddy
Grain White Rice	Rice, paddy
Granulated sugar	Sugar beet
granulated sugar, to taste (Assumed to be 1 tsp)	Sugar beet
grape seed oil	Grapes
grapes	Grapes
Green Bean	Beans, green
green beans	Beans, green
Green Bell Pepper	Chillies and peppers, green
green cardamom	Spices, nes
Green Cardamom Pod	Spices, nes
green chile pepper	Chillies and peppers, green
Green Chili	Chillies and peppers, green
Green Chili Pepper	Chillies and peppers, green
green onion	Onions (inc. shallots), green
Green pepper	Chillies and peppers, green
Green Pepper Sauce	Chillies and peppers, green
ground cardamom	Spices, nes
ground cinnamon	Cinnamon (canella)
ground coriander	Anise, badian, fennel, corian.
ground coriander powder	Anise, badian, fennel, corian.
ground coriander seed	Spices, nes
Ground ginger	Ginger
Ground mace	Spices, nes
ground pepper fresh	Chillies and peppers, dry
ground round	Pasture
groundnut oil	Groundnuts, with shell
Groundnut or grapeseed oil (For frying)	Groundnuts, with shell
guanjino chile pepper (chile pod)	Chillies and peppers, dry
habanero pepper (assumed to be pepper)	Chillies and peppers, dry
half a teaspoon of salt and pepper	Chillies and peppers, dry
Hard Egg	Pasture
Hay	alfalfa
Hazelnut	Hazelnuts, with shell
head cauliflower	Cauliflowers and broccoli
head cauliflower floret	Cauliflowers and broccoli
horseradish	Roots and Tubers, nes
icing sugar	Sugar beet
idli rice	Rice, paddy
jalapeno	Vegetables fresh nes
jalapeno pepper	Vegetables fresh nes
kaffir lime leaf	Lemons and limes
kalamata olive	Olives
Kale	Vegetables fresh nes
Kidney Bean	Beans, dry
Lamb	Pasture
Lamb Stock	Pasture
leaf romaine lettuce	Lettuce and chicory
Leaf Thyme	Spices, nes
leek	Vegetables fresh nes
lemon	Lemons and limes
Lemon Juice	Lemons and limes
Lemon Peel	Lemons and limes
Lemon Wedge	Lemons and limes
Lemon Zest	Lemons and limes
lemongrass	grassnes
lentil	Lentils
Lettuce	Lettuce and chicory
light Brown Sugar	Sugar beet
lime	Lemons and limes
lime juice	Lemons and limes
Lime Juice Zest	Lemons and limes
Lingonberry	Berries Nes
Long bean	Leguminous vegetables, nes
Lukewarm Milk	Pasture
mace	Spices, nes
Mango	Mangoes, mangosteens, guavas
mango powder	Mangoes, mangosteens, guavas
manoic flour	Cassava
manoic starch	Cassava
Marjoram	Vegetables fresh nes
medium eggplant	Eggplants (aubergines)
milk	Pasture
minced beef	Pasture
minced pork	Pasture
Mint	Peppermint
Mint Leaf	Peppermint
Molasses	Sugar beet
moong bean	Pulses, nes
Mushroom	Mushrooms and truffles
mustard	Mustard seed
mustard seed	Mustard seed
New Potato	Potatoes
Nutmeg	Spices, nes
nutmeg (assumed to be 1 tbsp)	Spices, nes
oat	Oats
oatmeal	Oats
oats	Oats
Oil	Soybeans
okra	Okra
Olive oil	Olives
Olive Oil	Olives
Olive oil (Assumed to be 1tb)	Olives
Olive Oil*	Olives
Onion	Onions (inc. shallots), green
onion powder	Onions, dry
onion shallot	Onions (inc. shallots), green
orange	Oranges
orange juice	Oranges
orange zest	Oranges
Oregano	Spices, nes
Oregano (Assumed to be 1tsp)	Spices, nes
ox bone	Pasture
Paprika	Chillies and peppers, dry
Paprika 1 teaspoon	Chillies and peppers, dry
Parsley	Spices, nes
parsley (assumed to be 5 sprig for a bunch)	Spices, nes
parsley leaf	Spices, nes
Parsley Sprig	Spices, nes
parsnip	Roots and Tubers, nes
parsnips	Roots and Tubers, nes
Peanut	Groundnuts, with shell
Peanut Butter	Groundnuts, with shell
peanut oil	Groundnuts, with shell
pear	Pears
peeled tomatoes	Tomatoes
pepper	Chillies and peppers, dry
pepper (assumed to be 1 teaspoon)	Chillies and peppers, dry
Pepper Paste	Chillies and peppers, dry
Pepper Sauce	Chillies and peppers, dry
Peppercorn	Chillies and peppers, dry
pig blood	Pasture
pinch nutmeg (assumed to be 1 tsp)	Spices, nes
pine nut	Nuts, nes
Pinto Bean	Beans, dry
pistachio	Pistachios
pistachio (assumed to be 1 ts)	Pistachios
plum tomato	Tomatoes
poblano chile	Chillies and peppers, green
poblano pepper	Vegetables fresh nes
poha	Rice, paddy
pomegranate juice	Fruit Fresh Nes
Popcorn	Maize, green
pork	Pasture
pork back fat	Pasture
pork belly	Pasture
pork butt roast	Pasture
Pork Chop	Pasture
Pork Liver	Pasture
Pork Roast	Pasture
Pork shoulder	Pasture
Potato	Potatoes
potato flour	Potatoes
Potato Starch	Potatoes
powdered sugar	Sugar beet
powdered sugar (Assumed to be 1 tp)	Sugar beet
prune	Plums and sloes
Pumpkin	Pumpkins, squash and gourds
pumpkin seed	Pumpkins, squash and gourds
Purpose Flour*	Wheat
quince	Quinces
radish (roots)	Roots and Tubers, nes
Rapeseed Oil	Rapeseed
Raspberry	Raspberries
Red bean paste	Beans, dry
Red Bell Pepper	Vegetables fresh nes
red capsicum	Vegetables fresh nes
Red Chile	Vegetables fresh nes
red chile pepper	Vegetables fresh nes
Red Chili	Vegetables fresh nes
red chili pepper	Vegetables fresh nes
red chili powder	Chillies and peppers, dry
Red Chilies	Vegetables fresh nes
Red Currant	Currants
Red Lentil	Lentils
red lentils	Lentils
Red Onion	Onions (inc. shallots), green
red pepper	Vegetables fresh nes
red pepper cajun	Vegetables fresh nes
Red Pepper Flake	Chillies and peppers, dry
Red Pepper Paste	Vegetables fresh nes
Red Pepper Powder	Chillies and peppers, dry
red potato	Potatoes
rice	Rice, paddy
Rice flour	Rice, paddy
Rice noodle	Rice, paddy
rice stick noodle	Rice, paddy
roasted sesame seed	Sesame seed
Roasting Chicken	Pasture
rock sugar	Sugar beet
Rom Tomato	Tomatoes
Rosemary	Spices, nes
rubbed sage	Spices, nes
Russet Potato	Potatoes
Rutabaga	Roots and Tubers, nes
rye	Rye
Rye Flour	Rye
saffron	Spices, nes
sage	Spices, nes
salam leaves	Spices, nes
Salt Pepper	Chillies and peppers, dry
salt pork	Pasture
salted pork leg	Pasture
Savoy Cabbage	Cabbages and other brassicas
scallion	Onions (inc. shallots), green
scallion (minced)	Onions (inc. shallots), green
scallions	Onions (inc. shallots), green
sea salt and freshly ground black pepper	Chillies and peppers, dry
semolina	Wheat
Semolina Flour	Wheat
Sesame oil	Sesame seed
sesame powder	Sesame seed
Sesame Salt	Sesame seed
sesame seed	Sesame seed
shallot	Onions (inc. shallots), green
shallot medium	Onions (inc. shallots), green
shelled almond	Almonds, with shell
Shiitake Mushroom	Mushrooms and truffles
Sirloin/rib eye steak	Pasture
Snow Pea	Peas, green
soy bean	Soybeans
Soybean	Soybeans
soybean flour	Soybeans
soybean meal	Soybeans
soybean oil	Soybeans
soybean oil (deep frying)	Soybeans
soybean oil (for frying)	Soybeans
soybean oil (for fying)	Soybeans
soybean oil (frying)	Soybeans
soybean powder	Soybeans
soymeal	Soybeans
spinach	Spinach
Spring Onion	Onions (inc. shallots), green
star anise	Anise, badian, fennel, corian.
Steel Oat	Oats
Stew Meat	Pasture
Stir Fry Vegetable	Vegetables fresh nes
Strawberry	Strawberries
sugar	Sugar beet
Sugar*	Sugar Beet
sumac	Spices, nes
sumac powder	Spices, nes
Sunflower Oil	Sunflower seed
swede	Roots and Tubers, nes
sweet condensed milk	1 can
sweet paprika	Spices, nes
sweet potato	Potatoes
sweet potato large	Potatoes
sweet potato starch	Potatoes
tamarind	Leguminous vegetables, nes
tamarind pulp	Leguminous vegetables, nes
Tapioca	Cassava
tapioca starch	Cassava
Tarragon	Spices, nes
Thai Glutinous Rice	Rice, paddy
Thyme	Spices, nes
thyme dried	Spices, nes
Thyme Leaf	Spices, nes
tomatillo (fruit)	Fruit Fresh Nes
Tomato	Tomatoes
Tomato (with tomato paste)	Tomatoes
tomato paste	Tomatoes
Tomato puree	Tomatoes
tomato sauce	Tomatoes
tomatoes	tomatoes
tree spinach	Spinach
Turmeric	Spices, nes
turmeric powder	Spices, nes
Turnip	Carrots and turnips
urad dal	Pulses, nes
vanilla	Vanilla
vanilla bean	Vanilla
veal bone	Pasture
Vegetable	Soybeans
Vegetable Oil*	Soybeans
vegetable oil, to deep-fry	Soybeans
wheat	Wheat
Wheat Flour	Wheat
wheat germ	Wheat
White Cornmeal	Maize, green
white flour	Wheat
white onion	Onions (inc. shallots), green
White Pepper	Vegetables fresh nes
white pepper (assumed to be 1 teaspoon)	Chillies and peppers, dry
white pepper powder	Chillies and peppers, dry
White potatoes	Potatoes
White sesame seed	Sesame seed
white sesame seeds	Sesame seed
White sugar	Sugar beet
White Sugar*	Sugar Beet
white sugar	Sugar beet
whole wheat flour	Wheat
wholewheat flour	Wheat
wood ear mushrooms	Mushrooms and truffles
Yellow Bell Pepper	Vegetables fresh nes
yellow lentil	Lentils
yellow pea	Peas, dry
Yellow Pepper	Vegetables fresh nes
Yukon Gold Potato	Potatoes
Zucchini	Pumpkins, squash and gourds
Zucchini medium	Pumpkins, squash and gourds
	Onions (inc. shallots), green
