# Supplementary material for: Biodiversity footprints of 151 popular dishes from around the world
Source: PLoS One. 2024 Feb 21;19(2):e0296492. doi: 10.1371/journal.pone.0296492 (PMC10880993; doi:10.1371/journal.pone.0296492)
Supplement: S5 Table — (XLSX) [file pone.0296492.s005.xlsx]

## Sheet: references
References for each recipe are beside the first ingredient of the recipe.
References not beside the first ingredient correspond to fried dishes and unit conversion using recipes other than the default (U.S. Department of Agriculture, 2021a)
Aksoylu Özbek, Z., and Günç Ergönül, P. (2020). Chapter 51 - Cold pressed soybean oil. In Cold Pressed Oils, M.F. Ramadan, ed. (Academic Press), pp. 575-585.
Alderson, E. (2014). The Homemade Flour Cookbook (Fair Winds Press).
Almalou (2022). Homestyle Potato Chips. https://www.allrecipes.com/recipe/73135/homestyle-potato-chips/.
Al-Saigh, A. (2022). Mahalabia (Muhallebi) | Middle Eastern Milk Pudding. https://www.hungrypaprikas.com/mahalabia/.
Anderson, K. (2013). A Lesson in Making Swedish Flatbread – Halvtjock Kakor Or Mjukkaka – With My Mother-In-Law. https://savouritall.com/2013/06/23/savour-food-a-lesson-in-swedish-flatbread-hulvchuck-or-mjukkaka-with-my-mother-in-law/.
Bagler, G. (2019). RecipeDB. https://cosylab.iiitd.edu.in/recipedb.
Baldwin, C.J. (2011). Sustainability in the Food Industry (Wiley).
Batra, D., Diwan, N., Upadhyay, U., Kalra, J.S., Sharma, T., Sharma, A.K., Khanna, D., Marwah, J.S., Kalathil, S., Singh, N., et al. (2020). RecipeDB: a resource for exploring recipes. Database 2020.
Batra, D., N.D., Upadhyay, U., Kalra†, J.S., Sharma, T., Sharma, A.K., Khanna, D., Marwah, J.S., Kalathil, S., Singh, N., Tuwani, R., and Bagler, G., (2019a). Almond-Lemon Macaroons (Passover Almendrados). https://cosylab.iiitd.edu.in/recipedb/search_recipeInfo/140365.
Batra, D., N.D., Upadhyay, U., Kalra†, J.S., Sharma, T., Sharma, A.K., Khanna, D., Marwah, J.S., Kalathil, S., Singh, N., Tuwani, R., and Bagler, G., (2019b). Aloo Gobi Masala (Cauliflower and Potato Curry). https://cosylab.iiitd.edu.in/recipedb/search_recipeInfo/4228.
Batra, D., N.D., Upadhyay, U., Kalra†, J.S., Sharma, T., Sharma, A.K., Khanna, D., Marwah, J.S., Kalathil, S., Singh, N., Tuwani, R., and Bagler, G., (2019c). American Chop Suey (Just Like Mama Used to Make). https://cosylab.iiitd.edu.in/recipedb/search_recipeInfo/92904.
Batra, D., N.D., Upadhyay, U., Kalra†, J.S., Sharma, T., Sharma, A.K., Khanna, D., Marwah, J.S., Kalathil, S., Singh, N., Tuwani, R., and Bagler, G., (2019d). Arroz Con Leche. https://cosylab.iiitd.edu.in/recipedb/search_recipeInfo/140766.
Batra, D., N.D., Upadhyay, U., Kalra†, J.S., Sharma, T., Sharma, A.K., Khanna, D., Marwah, J.S., Kalathil, S., Singh, N., Tuwani, R., and Bagler, G., (2019e). Arroz Verde (Mexican Green Rice). https://cosylab.iiitd.edu.in/recipedb/search_recipeInfo/78137.
Batra, D., N.D., Upadhyay, U., Kalra†, J.S., Sharma, T., Sharma, A.K., Khanna, D., Marwah, J.S., Kalathil, S., Singh, N., Tuwani, R., and Bagler, G., (2019f). Avocado Toast. https://cosylab.iiitd.edu.in/recipedb/search_recipeInfo/77339.
Batra, D., N.D., Upadhyay, U., Kalra†, J.S., Sharma, T., Sharma, A.K., Khanna, D., Marwah, J.S., Kalathil, S., Singh, N., Tuwani, R., and Bagler, G., (2019g). Basic Polenta (Slow Cooker). https://cosylab.iiitd.edu.in/recipedb/search_recipeInfo/119533.
Batra, D., N.D., Upadhyay, U., Kalra†, J.S., Sharma, T., Sharma, A.K., Khanna, D., Marwah, J.S., Kalathil, S., Singh, N., Tuwani, R., and Bagler, G., (2019h). Bean and Sesame Seed Spread (Easy Hummus). https://cosylab.iiitd.edu.in/recipedb/search_recipeInfo/109387.
Batra, D., N.D., Upadhyay, U., Kalra†, J.S., Sharma, T., Sharma, A.K., Khanna, D., Marwah, J.S., Kalathil, S., Singh, N., Tuwani, R., and Bagler, G., (2019i). Basic Beef Broth. https://cosylab.iiitd.edu.in/recipedb/search_recipeInfo/94369.
Batra, D., N.D., Upadhyay, U., Kalra†, J.S., Sharma, T., Sharma, A.K., Khanna, D., Marwah, J.S., Kalathil, S., Singh, N., Tuwani, R., and Bagler, G., (2019j). Belgian Fries (Pommes Frites). https://cosylab.iiitd.edu.in/recipedb/search_recipeInfo/106711.
Batra, D., N.D., Upadhyay, U., Kalra†, J.S., Sharma, T., Sharma, A.K., Khanna, D., Marwah, J.S., Kalathil, S., Singh, N., Tuwani, R., and Bagler, G., (2019k). Bhel Puri. https://cosylab.iiitd.edu.in/recipedb/search_recipeInfo/4193.
Batra, D., N.D., Upadhyay, U., Kalra†, J.S., Sharma, T., Sharma, A.K., Khanna, D., Marwah, J.S., Kalathil, S., Singh, N., Tuwani, R., and Bagler, G., (2019l). Bohemian Pork Roast. https://cosylab.iiitd.edu.in/recipedb/search_recipeInfo/13759.
Batra, D., N.D., Upadhyay, U., Kalra†, J.S., Sharma, T., Sharma, A.K., Khanna, D., Marwah, J.S., Kalathil, S., Singh, N., Tuwani, R., and Bagler, G., (2019m). Buffalo Chicken Sandwiches. https://cosylab.iiitd.edu.in/recipedb/search_recipeInfo/17680.
Batra, D., N.D., Upadhyay, U., Kalra†, J.S., Sharma, T., Sharma, A.K., Khanna, D., Marwah, J.S., Kalathil, S., Singh, N., Tuwani, R., and Bagler, G., (2019n). Cabrito (goat) and Red Gravy. https://cosylab.iiitd.edu.in/recipedb/search_recipeInfo/84841.
Batra, D., N.D., Upadhyay, U., Kalra†, J.S., Sharma, T., Sharma, A.K., Khanna, D., Marwah, J.S., Kalathil, S., Singh, N., Tuwani, R., and Bagler, G., (2019o). Caldillo (New Mexican Green Chile Stew). https://cosylab.iiitd.edu.in/recipedb/search_recipeInfo/79200.
Batra, D., N.D., Upadhyay, U., Kalra†, J.S., Sharma, T., Sharma, A.K., Khanna, D., Marwah, J.S., Kalathil, S., Singh, N., Tuwani, R., and Bagler, G., (2019p). Caldo de Pollo. https://cosylab.iiitd.edu.in/recipedb/search_recipeInfo/7062.
Batra, D., N.D., Upadhyay, U., Kalra†, J.S., Sharma, T., Sharma, A.K., Khanna, D., Marwah, J.S., Kalathil, S., Singh, N., Tuwani, R., and Bagler, G., (2019q). Chaat Masala. https://cosylab.iiitd.edu.in/recipedb/search_recipeInfo/68208.
Batra, D., N.D., Upadhyay, U., Kalra†, J.S., Sharma, T., Sharma, A.K., Khanna, D., Marwah, J.S., Kalathil, S., Singh, N., Tuwani, R., and Bagler, G., (2019r). Chana Masala (Savory Indian Chick Peas). https://cosylab.iiitd.edu.in/recipedb/search_recipeInfo/4239.
Batra, D., N.D., Upadhyay, U., Kalra†, J.S., Sharma, T., Sharma, A.K., Khanna, D., Marwah, J.S., Kalathil, S., Singh, N., Tuwani, R., and Bagler, G., (2019s). Cheese Soup - Caldo De Queso. https://cosylab.iiitd.edu.in/recipedb/search_recipeInfo/82192.
Batra, D., N.D., Upadhyay, U., Kalra†, J.S., Sharma, T., Sharma, A.K., Khanna, D., Marwah, J.S., Kalathil, S., Singh, N., Tuwani, R., and Bagler, G., (2019t). Chili con Carne I. https://cosylab.iiitd.edu.in/recipedb/search_recipeInfo/7089.
Batra, D., N.D., Upadhyay, U., Kalra†, J.S., Sharma, T., Sharma, A.K., Khanna, D., Marwah, J.S., Kalathil, S., Singh, N., Tuwani, R., and Bagler, G., (2019u). Chinese Chicken Stock. https://cosylab.iiitd.edu.in/recipedb/search_recipeInfo/56004.
Batra, D., N.D., Upadhyay, U., Kalra†, J.S., Sharma, T., Sharma, A.K., Khanna, D., Marwah, J.S., Kalathil, S., Singh, N., Tuwani, R., and Bagler, G., (2019v). Chinese Pepper Steak. https://cosylab.iiitd.edu.in/recipedb/search_recipeInfo/3165.
Batra, D., N.D., Upadhyay, U., Kalra†, J.S., Sharma, T., Sharma, A.K., Khanna, D., Marwah, J.S., Kalathil, S., Singh, N., Tuwani, R., and Bagler, G., (2019w). Chinese Steamed Buns (Mantou). https://cosylab.iiitd.edu.in/recipedb/search_recipeInfo/52407.
Batra, D., N.D., Upadhyay, U., Kalra†, J.S., Sharma, T., Sharma, A.K., Khanna, D., Marwah, J.S., Kalathil, S., Singh, N., Tuwani, R., and Bagler, G., (2019x). Chinese Take-Out: Chinese Five Spice Powder. https://cosylab.iiitd.edu.in/recipedb/search_recipeInfo/53214.
Batra, D., N.D., Upadhyay, U., Kalra†, J.S., Sharma, T., Sharma, A.K., Khanna, D., Marwah, J.S., Kalathil, S., Singh, N., Tuwani, R., and Bagler, G., (2019y). Churrascaria-Style Picanha. https://cosylab.iiitd.edu.in/recipedb/search_recipeInfo/8397.
Batra, D., N.D., Upadhyay, U., Kalra†, J.S., Sharma, T., Sharma, A.K., Khanna, D., Marwah, J.S., Kalathil, S., Singh, N., Tuwani, R., and Bagler, G., (2019z). Crispy Vegetable Pakoras. https://cosylab.iiitd.edu.in/recipedb/search_recipeInfo/4180.
Batra, D., N.D., Upadhyay, U., Kalra†, J.S., Sharma, T., Sharma, A.K., Khanna, D., Marwah, J.S., Kalathil, S., Singh, N., Tuwani, R., and Bagler, G., (2019aa). Easy Moo Shu Pork. https://cosylab.iiitd.edu.in/recipedb/search_recipeInfo/3103.
Batra, D., N.D., Upadhyay, U., Kalra†, J.S., Sharma, T., Sharma, A.K., Khanna, D., Marwah, J.S., Kalathil, S., Singh, N., Tuwani, R., and Bagler, G., (2019ab). Easy Naan Bread. https://cosylab.iiitd.edu.in/recipedb/search_recipeInfo/68413.
Batra, D., N.D., Upadhyay, U., Kalra†, J.S., Sharma, T., Sharma, A.K., Khanna, D., Marwah, J.S., Kalathil, S., Singh, N., Tuwani, R., and Bagler, G., (2019ac). Egg Drop Soup I. https://cosylab.iiitd.edu.in/recipedb/search_recipeInfo/2949.
Batra, D., N.D., Upadhyay, U., Kalra†, J.S., Sharma, T., Sharma, A.K., Khanna, D., Marwah, J.S., Kalathil, S., Singh, N., Tuwani, R., and Bagler, G., (2019ad). Egg Foo Young. https://cosylab.iiitd.edu.in/recipedb/search_recipeInfo/56524.
Batra, D., N.D., Upadhyay, U., Kalra†, J.S., Sharma, T., Sharma, A.K., Khanna, D., Marwah, J.S., Kalathil, S., Singh, N., Tuwani, R., and Bagler, G., (2019ae). Escalivada. https://cosylab.iiitd.edu.in/recipedb/search_recipeInfo/141135.
Batra, D., N.D., Upadhyay, U., Kalra†, J.S., Sharma, T., Sharma, A.K., Khanna, D., Marwah, J.S., Kalathil, S., Singh, N., Tuwani, R., and Bagler, G., (2019af). Espinacas con Garbanzos (Spinach with Garbanzo Beans). https://cosylab.iiitd.edu.in/recipedb/search_recipeInfo/13593.
Batra, D., N.D., Upadhyay, U., Kalra†, J.S., Sharma, T., Sharma, A.K., Khanna, D., Marwah, J.S., Kalathil, S., Singh, N., Tuwani, R., and Bagler, G., (2019ag). Fortune Cookies II. https://cosylab.iiitd.edu.in/recipedb/search_recipeInfo/17859.
Batra, D., N.D., Upadhyay, U., Kalra†, J.S., Sharma, T., Sharma, A.K., Khanna, D., Marwah, J.S., Kalathil, S., Singh, N., Tuwani, R., and Bagler, G., (2019ah). Fresh Homemade Yuba (Tofu Skin). https://cosylab.iiitd.edu.in/recipedb/search_recipeInfo/70443.
Batra, D., N.D., Upadhyay, U., Kalra†, J.S., Sharma, T., Sharma, A.K., Khanna, D., Marwah, J.S., Kalathil, S., Singh, N., Tuwani, R., and Bagler, G., (2019ai). Garam Masala Spice Blend. https://cosylab.iiitd.edu.in/recipedb/search_recipeInfo/4635.
Batra, D., N.D., Upadhyay, U., Kalra†, J.S., Sharma, T., Sharma, A.K., Khanna, D., Marwah, J.S., Kalathil, S., Singh, N., Tuwani, R., and Bagler, G., (2019aj). Garth's Gazpacho. https://cosylab.iiitd.edu.in/recipedb/search_recipeInfo/140662.
Batra, D., N.D., Upadhyay, U., Kalra†, J.S., Sharma, T., Sharma, A.K., Khanna, D., Marwah, J.S., Kalathil, S., Singh, N., Tuwani, R., and Bagler, G., (2019ak). Gary Rhodes - Homemade Crumpets. https://cosylab.iiitd.edu.in/recipedb/search_recipeInfo/102701.
Batra, D., N.D., Upadhyay, U., Kalra†, J.S., Sharma, T., Sharma, A.K., Khanna, D., Marwah, J.S., Kalathil, S., Singh, N., Tuwani, R., and Bagler, G., (2019al). German Potato Pancakes - Kartoffelpuffer. https://cosylab.iiitd.edu.in/recipedb/search_recipeInfo/138666.
Batra, D., N.D., Upadhyay, U., Kalra†, J.S., Sharma, T., Sharma, A.K., Khanna, D., Marwah, J.S., Kalathil, S., Singh, N., Tuwani, R., and Bagler, G., (2019am). German Red Berry Sauce or Coulis (Rote Grütze). https://cosylab.iiitd.edu.in/recipedb/search_recipeInfo/138022.
Batra, D., N.D., Upadhyay, U., Kalra†, J.S., Sharma, T., Sharma, A.K., Khanna, D., Marwah, J.S., Kalathil, S., Singh, N., Tuwani, R., and Bagler, G., (2019an). German Semolina Pudding. https://cosylab.iiitd.edu.in/recipedb/search_recipeInfo/13211.
Batra, D., N.D., Upadhyay, U., Kalra†, J.S., Sharma, T., Sharma, A.K., Khanna, D., Marwah, J.S., Kalathil, S., Singh, N., Tuwani, R., and Bagler, G., (2019ao). Green Chutney. https://cosylab.iiitd.edu.in/recipedb/search_recipeInfo/4203.
Batra, D., N.D., Upadhyay, U., Kalra†, J.S., Sharma, T., Sharma, A.K., Khanna, D., Marwah, J.S., Kalathil, S., Singh, N., Tuwani, R., and Bagler, G., (2019ap). Guacamole Our Way. https://cosylab.iiitd.edu.in/recipedb/search_recipeInfo/77887.
Batra, D., N.D., Upadhyay, U., Kalra†, J.S., Sharma, T., Sharma, A.K., Khanna, D., Marwah, J.S., Kalathil, S., Singh, N., Tuwani, R., and Bagler, G., (2019aq). Healthy Chicken (Or Shrimp, or Pork) Lo Mein. https://cosylab.iiitd.edu.in/recipedb/search_recipeInfo/52294.
Batra, D., N.D., Upadhyay, U., Kalra†, J.S., Sharma, T., Sharma, A.K., Khanna, D., Marwah, J.S., Kalathil, S., Singh, N., Tuwani, R., and Bagler, G., (2019ar). Homemade Udon Noodles - Stompin' Your Way to Dinner! https://cosylab.iiitd.edu.in/recipedb/search_recipeInfo/70825.
Batra, D., N.D., Upadhyay, U., Kalra†, J.S., Sharma, T., Sharma, A.K., Khanna, D., Marwah, J.S., Kalathil, S., Singh, N., Tuwani, R., and Bagler, G., (2019as). Homemade Corn Tortillas. https://cosylab.iiitd.edu.in/recipedb/search_recipeInfo/83070.
Batra, D., N.D., Upadhyay, U., Kalra†, J.S., Sharma, T., Sharma, A.K., Khanna, D., Marwah, J.S., Kalathil, S., Singh, N., Tuwani, R., and Bagler, G., (2019at). Homemade Pasta. https://cosylab.iiitd.edu.in/recipedb/search_recipeInfo/131909.
Batra, D., N.D., Upadhyay, U., Kalra†, J.S., Sharma, T., Sharma, A.K., Khanna, D., Marwah, J.S., Kalathil, S., Singh, N., Tuwani, R., and Bagler, G., (2019au). Idli. https://cosylab.iiitd.edu.in/recipedb/search_recipeInfo/67237.
Batra, D., N.D., Upadhyay, U., Kalra†, J.S., Sharma, T., Sharma, A.K., Khanna, D., Marwah, J.S., Kalathil, S., Singh, N., Tuwani, R., and Bagler, G., (2019av). Kotlet Schabowy (Polish Breaded Pork Chop). https://cosylab.iiitd.edu.in/recipedb/search_recipeInfo/12816.
Batra, D., N.D., Upadhyay, U., Kalra†, J.S., Sharma, T., Sharma, A.K., Khanna, D., Marwah, J.S., Kalathil, S., Singh, N., Tuwani, R., and Bagler, G., (2019aw). Kung Pao Chicken. https://cosylab.iiitd.edu.in/recipedb/search_recipeInfo/52339.
Batra, D., N.D., Upadhyay, U., Kalra†, J.S., Sharma, T., Sharma, A.K., Khanna, D., Marwah, J.S., Kalathil, S., Singh, N., Tuwani, R., and Bagler, G., (2019ax). Le Pistou (Vegan Pesto). https://cosylab.iiitd.edu.in/recipedb/search_recipeInfo/111812.
Batra, D., N.D., Upadhyay, U., Kalra†, J.S., Sharma, T., Sharma, A.K., Khanna, D., Marwah, J.S., Kalathil, S., Singh, N., Tuwani, R., and Bagler, G., (2019ay). Lentil Dal. https://cosylab.iiitd.edu.in/recipedb/search_recipeInfo/65992.
Batra, D., N.D., Upadhyay, U., Kalra†, J.S., Sharma, T., Sharma, A.K., Khanna, D., Marwah, J.S., Kalathil, S., Singh, N., Tuwani, R., and Bagler, G., (2019az). Lingonberry Jam. https://cosylab.iiitd.edu.in/recipedb/search_recipeInfo/9117.
Batra, D., N.D., Upadhyay, U., Kalra†, J.S., Sharma, T., Sharma, A.K., Khanna, D., Marwah, J.S., Kalathil, S., Singh, N., Tuwani, R., and Bagler, G., (2019ba). Macarons. https://cosylab.iiitd.edu.in/recipedb/search_recipeInfo/9660.
Batra, D., N.D., Upadhyay, U., Kalra†, J.S., Sharma, T., Sharma, A.K., Khanna, D., Marwah, J.S., Kalathil, S., Singh, N., Tuwani, R., and Bagler, G., (2019bb). Migas II. https://cosylab.iiitd.edu.in/recipedb/search_recipeInfo/5909.
Batra, D., N.D., Upadhyay, U., Kalra†, J.S., Sharma, T., Sharma, A.K., Khanna, D., Marwah, J.S., Kalathil, S., Singh, N., Tuwani, R., and Bagler, G., (2019bc). Mild Curry Powder. https://cosylab.iiitd.edu.in/recipedb/search_recipeInfo/4523.
Batra, D., N.D., Upadhyay, U., Kalra†, J.S., Sharma, T., Sharma, A.K., Khanna, D., Marwah, J.S., Kalathil, S., Singh, N., Tuwani, R., and Bagler, G., (2019bd). Mixed Spice. https://cosylab.iiitd.edu.in/recipedb/search_recipeInfo/136335.
Batra, D., N.D., Upadhyay, U., Kalra†, J.S., Sharma, T., Sharma, A.K., Khanna, D., Marwah, J.S., Kalathil, S., Singh, N., Tuwani, R., and Bagler, G., (2019be). Moroccan Pepper Sauce. https://cosylab.iiitd.edu.in/recipedb/search_recipeInfo/50499.
Batra, D., N.D., Upadhyay, U., Kalra†, J.S., Sharma, T., Sharma, A.K., Khanna, D., Marwah, J.S., Kalathil, S., Singh, N., Tuwani, R., and Bagler, G., (2019bf). Murg (Chicken) Chaat. https://cosylab.iiitd.edu.in/recipedb/search_recipeInfo/65083.
Batra, D., N.D., Upadhyay, U., Kalra†, J.S., Sharma, T., Sharma, A.K., Khanna, D., Marwah, J.S., Kalathil, S., Singh, N., Tuwani, R., and Bagler, G., (2019bg). Non-fat Paneer. https://cosylab.iiitd.edu.in/recipedb/search_recipeInfo/65861.
Batra, D., N.D., Upadhyay, U., Kalra†, J.S., Sharma, T., Sharma, A.K., Khanna, D., Marwah, J.S., Kalathil, S., Singh, N., Tuwani, R., and Bagler, G., (2019bh). Panellets - Catalan Potato Cookies. https://cosylab.iiitd.edu.in/recipedb/search_recipeInfo/13552.
Batra, D., N.D., Upadhyay, U., Kalra†, J.S., Sharma, T., Sharma, A.K., Khanna, D., Marwah, J.S., Kalathil, S., Singh, N., Tuwani, R., and Bagler, G., (2019bi). Papas Arrugadas. https://cosylab.iiitd.edu.in/recipedb/search_recipeInfo/142017.
Batra, D., N.D., Upadhyay, U., Kalra†, J.S., Sharma, T., Sharma, A.K., Khanna, D., Marwah, J.S., Kalathil, S., Singh, N., Tuwani, R., and Bagler, G., (2019bj). Paulista Churrasco. https://cosylab.iiitd.edu.in/recipedb/search_recipeInfo/93447.
Batra, D., N.D., Upadhyay, U., Kalra†, J.S., Sharma, T., Sharma, A.K., Khanna, D., Marwah, J.S., Kalathil, S., Singh, N., Tuwani, R., and Bagler, G., (2019bk). Pelmeni (Siberian Ravioli). https://cosylab.iiitd.edu.in/recipedb/search_recipeInfo/100430.
Batra, D., N.D., Upadhyay, U., Kalra†, J.S., Sharma, T., Sharma, A.K., Khanna, D., Marwah, J.S., Kalathil, S., Singh, N., Tuwani, R., and Bagler, G., (2019bl). Perfect Flour Tortillas. https://cosylab.iiitd.edu.in/recipedb/search_recipeInfo/78603.
Batra, D., N.D., Upadhyay, U., Kalra†, J.S., Sharma, T., Sharma, A.K., Khanna, D., Marwah, J.S., Kalathil, S., Singh, N., Tuwani, R., and Bagler, G., (2019bm). Pico De Gallo. https://cosylab.iiitd.edu.in/recipedb/search_recipeInfo/77887.
Batra, D., N.D., Upadhyay, U., Kalra†, J.S., Sharma, T., Sharma, A.K., Khanna, D., Marwah, J.S., Kalathil, S., Singh, N., Tuwani, R., and Bagler, G., (2019bn). Perfect, Quick and Easy Basmati Rice. https://cosylab.iiitd.edu.in/recipedb/search_recipeInfo/63772.
Batra, D., N.D., Upadhyay, U., Kalra†, J.S., Sharma, T., Sharma, A.K., Khanna, D., Marwah, J.S., Kalathil, S., Singh, N., Tuwani, R., and Bagler, G., (2019bo). Pide (Turkish Flat Cake). https://cosylab.iiitd.edu.in/recipedb/search_recipeInfo/69945.
Batra, D., N.D., Upadhyay, U., Kalra†, J.S., Sharma, T., Sharma, A.K., Khanna, D., Marwah, J.S., Kalathil, S., Singh, N., Tuwani, R., and Bagler, G., (2019bp). Pinchitos Morunos. https://cosylab.iiitd.edu.in/recipedb/search_recipeInfo/140704.
Batra, D., N.D., Upadhyay, U., Kalra†, J.S., Sharma, T., Sharma, A.K., Khanna, D., Marwah, J.S., Kalathil, S., Singh, N., Tuwani, R., and Bagler, G., (2019bq). Polish Kopytkami Potato Dumplings. https://cosylab.iiitd.edu.in/recipedb/search_recipeInfo/133365.
Batra, D., N.D., Upadhyay, U., Kalra†, J.S., Sharma, T., Sharma, A.K., Khanna, D., Marwah, J.S., Kalathil, S., Singh, N., Tuwani, R., and Bagler, G., (2019br). Pork Chalupas. https://cosylab.iiitd.edu.in/recipedb/search_recipeInfo/6977.
Batra, D., N.D., Upadhyay, U., Kalra†, J.S., Sharma, T., Sharma, A.K., Khanna, D., Marwah, J.S., Kalathil, S., Singh, N., Tuwani, R., and Bagler, G., (2019bs). Potato Bonda (Spicy Potato Balls). https://cosylab.iiitd.edu.in/recipedb/search_recipeInfo/4189.
Batra, D., N.D., Upadhyay, U., Kalra†, J.S., Sharma, T., Sharma, A.K., Khanna, D., Marwah, J.S., Kalathil, S., Singh, N., Tuwani, R., and Bagler, G., (2019bt). Quick Scallion Pancakes. https://cosylab.iiitd.edu.in/recipedb/search_recipeInfo/51828.
Batra, D., N.D., Upadhyay, U., Kalra†, J.S., Sharma, T., Sharma, A.K., Khanna, D., Marwah, J.S., Kalathil, S., Singh, N., Tuwani, R., and Bagler, G., (2019bu). Quick Whole Wheat Chapati. https://cosylab.iiitd.edu.in/recipedb/search_recipeInfo/4516.
Batra, D., N.D., Upadhyay, U., Kalra†, J.S., Sharma, T., Sharma, A.K., Khanna, D., Marwah, J.S., Kalathil, S., Singh, N., Tuwani, R., and Bagler, G., (2019bv). Ratatouille. https://cosylab.iiitd.edu.in/recipedb/search_recipeInfo/111661.
Batra, D., N.D., Upadhyay, U., Kalra†, J.S., Sharma, T., Sharma, A.K., Khanna, D., Marwah, J.S., Kalathil, S., Singh, N., Tuwani, R., and Bagler, G., (2019bw). Red Kidney Beans (Rajma). https://cosylab.iiitd.edu.in/recipedb/search_recipeInfo/4491.
Batra, D., N.D., Upadhyay, U., Kalra†, J.S., Sharma, T., Sharma, A.K., Khanna, D., Marwah, J.S., Kalathil, S., Singh, N., Tuwani, R., and Bagler, G., (2019bx). Rievkooche or Reibekuchen (Cologne Style Potato Pancakes). https://cosylab.iiitd.edu.in/recipedb/search_recipeInfo/137287.
Batra, D., N.D., Upadhyay, U., Kalra†, J.S., Sharma, T., Sharma, A.K., Khanna, D., Marwah, J.S., Kalathil, S., Singh, N., Tuwani, R., and Bagler, G., (2019by). Russian Berry Custard (Kissel). https://cosylab.iiitd.edu.in/recipedb/search_recipeInfo/100635.
Batra, D., N.D., Upadhyay, U., Kalra†, J.S., Sharma, T., Sharma, A.K., Khanna, D., Marwah, J.S., Kalathil, S., Singh, N., Tuwani, R., and Bagler, G., (2019bz). Salsa Verde Pork. https://cosylab.iiitd.edu.in/recipedb/search_recipeInfo/5969.
Batra, D., N.D., Upadhyay, U., Kalra†, J.S., Sharma, T., Sharma, A.K., Khanna, D., Marwah, J.S., Kalathil, S., Singh, N., Tuwani, R., and Bagler, G., (2019ca). Sambar. https://cosylab.iiitd.edu.in/recipedb/search_recipeInfo/4374.
Batra, D., N.D., Upadhyay, U., Kalra†, J.S., Sharma, T., Sharma, A.K., Khanna, D., Marwah, J.S., Kalathil, S., Singh, N., Tuwani, R., and Bagler, G., (2019cb). Samosa Chickpea. https://cosylab.iiitd.edu.in/recipedb/search_recipeInfo/66044.
Batra, D., N.D., Upadhyay, U., Kalra†, J.S., Sharma, T., Sharma, A.K., Khanna, D., Marwah, J.S., Kalathil, S., Singh, N., Tuwani, R., and Bagler, G., (2019cc). Semolina and Sesame Grissini (Breadsticks). https://cosylab.iiitd.edu.in/recipedb/search_recipeInfo/126911.
Batra, D., N.D., Upadhyay, U., Kalra†, J.S., Sharma, T., Sharma, A.K., Khanna, D., Marwah, J.S., Kalathil, S., Singh, N., Tuwani, R., and Bagler, G., (2019cd). Sicilian Pizza Sauce - Noble Roman Copycat. https://cosylab.iiitd.edu.in/recipedb/search_recipeInfo/128924.
Batra, D., N.D., Upadhyay, U., Kalra†, J.S., Sharma, T., Sharma, A.K., Khanna, D., Marwah, J.S., Kalathil, S., Singh, N., Tuwani, R., and Bagler, G., (2019ce). Simple Mediterranean Sofrito. https://cosylab.iiitd.edu.in/recipedb/search_recipeInfo/142087.
Batra, D., N.D., Upadhyay, U., Kalra†, J.S., Sharma, T., Sharma, A.K., Khanna, D., Marwah, J.S., Kalathil, S., Singh, N., Tuwani, R., and Bagler, G., (2019cf). Special Peanut Butter Sandwich. https://cosylab.iiitd.edu.in/recipedb/search_recipeInfo/145837.
Batra, D., N.D., Upadhyay, U., Kalra†, J.S., Sharma, T., Sharma, A.K., Khanna, D., Marwah, J.S., Kalathil, S., Singh, N., Tuwani, R., and Bagler, G., (2019cg). Sweet Dosa. https://cosylab.iiitd.edu.in/recipedb/search_recipeInfo/66658.
Batra, D., N.D., Upadhyay, U., Kalra†, J.S., Sharma, T., Sharma, A.K., Khanna, D., Marwah, J.S., Kalathil, S., Singh, N., Tuwani, R., and Bagler, G., (2019ch). Thai Coconut-Mango Sticky Rice. https://cosylab.iiitd.edu.in/recipedb/search_recipeInfo/53816.
Batra, D., N.D., Upadhyay, U., Kalra†, J.S., Sharma, T., Sharma, A.K., Khanna, D., Marwah, J.S., Kalathil, S., Singh, N., Tuwani, R., and Bagler, G., (2019ci). Torrijas- Spanish French Toast. https://cosylab.iiitd.edu.in/recipedb/search_recipeInfo/140602.
Batra, D., N.D., Upadhyay, U., Kalra†, J.S., Sharma, T., Sharma, A.K., Khanna, D., Marwah, J.S., Kalathil, S., Singh, N., Tuwani, R., and Bagler, G., (2019cj). Yukgaejang (Korean Spicy Beef Soup). https://cosylab.iiitd.edu.in/recipedb/search_recipeInfo/69122.
Bergthaller, W., Witt, W., and Goldau, H.-P. (1999). Potato Starch Technology. Starch - Stärke 51 (7), 235-242.
Blumenthal, H. (2011). Triple-Cooked Chips. https://www.epicurious.com/recipes/food/views/triple-cooked-chips-368789.
Bouchon, P. (2009). Chapter 5 Understanding Oil Absorption During Deep‐Fat Frying. In Advances in Food and Nutrition Research, (Academic Press), pp. 209-234.
British Broadcasting Corporation (2022). Chicken jalfrezi. https://www.bbcgoodfood.com/recipes/chicken-jalfrezi.
Browning, D. (2020). Quindim (Brazilian Coconut Egg Custard). https://www.easyanddelish.com/quindim-quindao/.
Chris, B. (2022). Easy No Knead Ramazan Pidesi: Turkish Pide Recipe. https://merryboosters.com/easy-no-knead-ramazan-pidesi/.
Darlene (2014). Pé-De-Moleque (Peanut and Caramel Candy). https://www.internationalcuisine.com/peanut-and-caramel-candy/.
De Brito, G.F., McGrath, S.R., Holman, B.W.B., Friend, M.A., Fowler, S.M., van de Ven, R.J., and Hopkins, D.L. (2016). The effect of forage type on lamb carcass traits, meat quality and sensory traits. Meat Science 119, 95-101.
Echols, B. (2022). Mojo de Ajo. https://www.allrecipes.com/recipe/143624/mojo-de-ajo/.
Edwina (2020). Chinese Sesame Flatbread (Shaobing) - Taiwanese Traditional Breakfast Style. https://cookinginchinglish.com/chinese-sesame-flatbread-shaobing/.
Emmymade (2021). Pastila – How to Turn Apples Into Marshmallows. https://www.emmymade.com/pastila-how-to-turn-apples-into-marshmallows/.
Food (2022). Poutine Rapee. https://www.food.com/recipe/poutine-rapee-123966.
Food Network (2022). Wagoners' Rice: Arroz Carreteiro. https://www.foodnetwork.com/recipes/wagoners-rice-arroz-carreteiro-recipe-1914620.
Habeebrakuman, R., Kaki, S.S., Bethala Lakshmi Anu, P.D., Maloo, S., Vellanki, B., and Mallampalli Sri Lakshmi, K. (2019). Influence of flour type on physico-chemical characteristics during deep frying. Journal of food science and technology 56 (7), 3471-3480.
Haun, M. (2021). Best Padron Peppers Recipe – How To Cook Pimientos De Padron. https://spanishsabores.com/best-padron-peppers-recipe-how-to-prepare-spanish-pimientos-de-padron/.
Heberle, M.O. (2005). Polish Cooking: Updated Edition (Penguin Publishing Group).
Hyosun (2010). Kongguksu (Chilled Soy Milk Noodle Soup). https://www.koreanbapsang.com/kongguksu-chilled-soy-milk-noodle-soup/.
Hyosun (2020). Samgyupsal Gui (Grilled Pork Belly). https://www.koreanbapsang.com/samgyupsal-gui-grilled-pork-belly-and/.
Inglett, G. (2012). Tropical Food: Chemistry and Nutrition V2 (Elsevier Science).
JinJoo (2019). How to make Acorn Jelly (Dotorimuk). https://kimchimari.com/acorn-jelly-dotorimuk/.
Judy (2018). Coconut peanut mochi. https://thewoksoflife.com/peanut-mochi-coconut/.
Judy (2019). Tomato Egg Drop Soup. https://thewoksoflife.com/tomato-egg-drop-soup/.
Kancigor, J.B. (2007). Cooking Jewish: 532 Great Recipes from the Rabinowitz Family (Workman Publishing Company).
Kang, M., and Priyadarshan, P.M. (2008). Breeding Major Food Staples (Wiley).
Katz, S.E. (2021). Sandor Katz’s Fermentation Journeys: Recipes, Techniques, and Traditions from around the World (Chelsea Green Publishing).
Kim, S., and Wharton, R. (2018). Korean Home Cooking: Classic and Modern Recipes (ABRAMS).
Kitchen, L. (2012). Turkey: More than 100 Recipes, with Tales from the Road (Chronicle Books LLC).
Klesta, K. (2022). Sweet Homemade Polish Budyń Recipe [Vanilla or Chocolate]. https://polishfoodies.com/polish-budyn-recipe-pudding/.
Koehler, J., and Miyazaki, K.J. (2013). Spain: Recipes and Traditions from the Verdant Hills of the Basque Country to the Coastal Waters of Andalucia (Chronicle Books).
L., E. (2020). Macanese African Chicken Galinha à Africana. https://www.thehongkongcookery.com/2020/06/macanese-african-chicken.html.
LCAfood-conference (2007a). Flour and oat flakes. http://www.lcafood.dk/.
LCAfood-conference (2007b). Living cattle ex farm. http://www.lcafood.dk/.
LCAfood-conference (2007c). Living chicken ex farm. http://www.lcafood.dk/.
LCAfood-conference (2007d). Living pig ex farm. http://www.lcafood.dk/.
LCAfood-conference (2007e). Sugar (sukker). http://www.lcafood.dk/.
LCAfood-conference (2007f). Vegetable oil. http://www.lcafood.dk/.
Leo, M. (2021). Sourdough Pizza Romana. https://food52.com/recipes/84232-sourdough-pizza-romana-recipe.
Liagre, L. (2022). Casabe. https://www.196flavors.com/casabe/.
Lisa Sierra, T.S. (2021). Spanish Roast Lamb (Cordero Asado or Lechazo). https://www.thespruceeats.com/spanish-roast-lamb-recipe-3083332.
Lois (2017). Kotlety Z Piersi Kurczaka (Chicken Cutlet). https://polishhousewife.com/kotlety-z-piersi-kurczaka-chicken-cutlet/.
Lois (2018). Kluski Śląskie Silesian Dumplings. https://polishhousewife.com/kluski-slaskie-silesian-dumplings/.
Maangchi. (2015). Maangchi's Real Korean Cooking: Authentic Dishes for the Home Cook (HarperCollins).
Madame Figaro (2022). Sirop de Liège. https://madame.lefigaro.fr/recettes/sirop-de-liege-140111-200223.
Marcel Paa (2020). St. Gallen bread- with overnight proofing. https://www.marcelpaa.com/rezepte/st-galler-brot/.
Marvellina (2022). Easy putu mayam / putu mayang (idiyappam). https://whattocooktoday.com/easy-putu-mayam.html.
Master Cook (2020). Blueberry soup. https://www.mastercook.com/app/Recipe/WebRecipeDetails?recipeId=23079059.
Moore, J.A., Poore, M.H., and Luginbuhl, J.-M. (2002). By-product feeds for meat goats: Effects on digestibility, ruminal environment, and carcass characteristics. Journal of Animal Science 80 (7), 1752-1758.
Moreau, R.A., Johnston, D.B., and Hicks, K.B. (2005). The influence of moisture content and cooking on the screw pressing and prepressing of corn oil from corn germ. Journal of the American Oil Chemists' Society 82 (11), 851-854.
Moufida, S.d., and Marzouk, B. (2003). Biochemical characterization of blood orange, sweet orange, lemon, bergamot and bitter orange. Phytochemistry 62 (8), 1283-1289.
Mowbray, F.-W., El-Masri (2018). Univariate Outliers: A Conceptual Overview for the Nurse Researcher. Canadian Journa of Nursing Research.
Mowrey, A., and Spain, J.N. (1999). Results of a Nationwide Survey to Determine Feedstuffs Fed to Lactating Dairy Cows. Journal of Dairy Science 82 (2), 445-451.
Nussinovitch, A., and Hirashima, M. (2013). Cooking Innovations: Using Hydrocolloids for Thickening, Gelling, and Emulsification (CRC Press).
Ojakangas, B. (2020). The Soup and Bread Cookbook (University of Minnesota Press).
Pedreschi, F. (2009). Chapter 11 - Fried and Dehydrated Potato Products. In Advances in Potato Chemistry and Technology, J. Singh, and L. Kaur, eds. (Academic Press), pp. 319-337.
Pimentel, W.D., Krummel, J., Kutzman, J., (1975). Energy and Land Constraints in Food Protein Production. 190, 754-761.
Rai, R. (2000). Curry, Curry, Curry (Penguin Books Limited).
Raines, A.S. (2019). Rice. Noodles. Yum.: Everyone's Favorite Southeast Asian Dishes (Page Street Publishing).
Receta Venezolana (2022). Arroz Con Huevo. https://www.recetavenezolana.com/arroz-a-la-cubana-arroz-con-huevo/.
Robinson , G.R.W.W., Giulia Conchedda, Thomas P. Van Boeckel, Valentina Ercoli, Elisa Palamara, Giuseppina Cinardi, Laura D'Aietti, Simon I. Hay, Marius Gilbert (2014). Mapping the Global Distribution of Livestock. PLoS ONE 9 (5).
Rolek, B. (2022). Polish Kogel Mogel. https://www.thespruceeats.com/polish-eggnog-kogel-mogel-recipe-1135662.
Rountable on Sustainable Palm Oil (2022). RSPO Certification.
Russell A. Mittermeier, P.R.G., Michael Hoffman, John Pilgrim, Thomas Brooks, Cristina Goettsch Mittermeier, John Lamoreux, and Gustavo A. B. da Fonseca (2010). Hotspots Revisited: Earth's Biologically Richest and Most Endangered Ecoregions. https://databasin.org/datasets/e5e1b415498249d0b511b0eef8625c12/.
S., H. The differences of using white sugar, light brown sugar, or dark brown sugar when baking a chocolate chip cookie recipe.
Sean (2022). Papadum. https://recipeland.com/recipe/v/papadum-50381.
Shahwar, M.K., El-Ghorab, A.H., Anjum, F.M., Butt, M.S., Hussain, S., and Nadeem, M. (2012). Characterization of Coriander (Coriandrum sativum L.) Seeds and Leaves: Volatile and Non Volatile Extracts. International Journal of Food Properties 15 (4), 736-747.
Sloan, B., and Weaver, J. (2014). Great Burgers: Mouthwatering Recipes (Chronicle Books LLC).
Solaiman, S.G. (2010). Goat Science and Production (Blackwell Publishing).
Solomon, K., and Martin, J. (2009). Jam It, Pickle It, Cure It: And Other Cooking Projects (Ten Speed Press).
Swasthi (2021). Masala Dosa Recipe. https://www.indianhealthyrecipes.com/masala-dosa-recipe/.
TasteAtlas (2022). Authentic Mala Sauce Recipe. https://www.tasteatlas.com/mala-sauce/recipe.
The Cooking Foodie (2019). Fried Milk Recipe (Spanish Leche Frita Dessert). https://www.thecookingfoodie.com/recipe/Fried-milk-Recipe.
The New York Times (2022). Penne all'Arrabbiata. https://cooking.nytimes.com/recipes/1015236-penne-allarrabbiata.
thermomix (2022a). Apfelmus. https://cookidoo.com.cn/recipes/recipe/en-CN/r437680.
thermomix (2022b). Pan de barra. https://cookidoo.com.cn/recipes/recipe/en-CN/r120065.
thermomix (2022c). Pellkartoffeln (im Varoma). https://cookidoo.co.uk/recipes/recipe/en-GB/r335473.
thermomix (2022d). Walliser Roggenbrot. https://cookidoo.com.cn/recipes/recipe/en-CN/r341691.
Toit, H.M., WA van Niekerk (2014). Direct methane and nitrous oxide emissions of South African dairy and beef cattle. South African Journal of Animal Science 43 (3).
Tonje (2021). Stoemp - Belgian Mashed Potatoes with Vegetables. https://www.hintofhealthy.com/stoemp-belgian-mashed-potatoes-with-vegetables/#recipe.
Tsuji, S., Fisher, M.F.K., Reichl, R., and Tsuji, Y. (2021). Japanese Cooking: A Simple Art (Kodansha USA).
U.S. Department of Agriculture (1992). Weights, Measures, and Conversion Factors for Agricultural Commodities and Their Products. https://www.ers.usda.gov/webdocs/publications/41880/33132_ah697_002.pdf.
Walker, H. (1993). Look and Feel: Studies in Texture, Appearance and Incidental Characteristics of Food : Proceedings of the Oxford Symposium on Food and Cookery (Oxford Symposium).
Winston, S. (2009). The Spanish Table: Traditional Recipes and Wine Pairings from Spain and Portugal (Gibbs Smith).
Wint, T.R. (2007). Gridded livestock of the world 2007 (Food and Agricultural Organization).
Wong, M. (2020). Chinese Black Sesame Soup (or Paste). https://www.curiouscuisiniere.com/black-sesame-soup-paste/.
Woo, J., Kwok, T., Leung, J., and Tang, N. (2009). Dietary intake, blood pressure and osteoporosis. Journal of Human Hypertension 23 (7), 451-455.
Yuko, N. (2020). Bento: Over 50 Make-Ahead, Delicious Box Lunches (Race Point Publishing).
YumChina (2022). Homemade Pork Floss- RouSong. https://www.yumofchina.com/homemade-pork-floss/.

## Sheet: Processed food recipes
Diet	Food	Ingredient	Conversion Factor (Yes/No)	Simply Processed Ingredient? (Yes/ No)	Broken Down Ingredients	Feed? (Yes/ No)	Feed	Weight per ingredient (g)	Calories per ingredient (kcal)	country
		Beef Stock			pound beef			107.774	274
		Beef Stock			onion			4.6992	1.69
		Beef Stock			carrots			12.8597	5.02
		Beef Stock			celery			2.112	0.296
		Beef Stock			parsnip			5.0688	3.8
		Beef Stock			water
		Beef Stock			parsley			0.1056	0.038
		Beef Stock			garlic			0.1584	8.94
		Beef Stock	Yes		dried thyme			0.04752	0.272
		Beef Stock			bay leaf			0.04752	0.272
		Beef Stock	Yes		black pepper			0.2112	0.53
		chicken broth			chicken bone			95.7987	215
		chicken broth			onion			28.1952	11.3
		chicken broth			celery			0.3168	1.77
		chicken broth			carrot			25.7194	10.5
		Curry Powder			cumin			39.96	150
		Curry Powder			coriander			23.976	5.51
		Curry Powder	Yes		turmeric powder	Yes		14.652	57.1
		Curry Powder			red pepper flake			2.997	9.53
		Curry Powder			mustard			3.33	5.08
		Curry Powder			ginger			8.658	29
		Dark Soy Sauce			soy bean			345.005	1540
		Dark Soy Sauce	Yes		all purpose flour			259.092	925
		Dark Soy Sauce			salt
		Dark Soy Sauce			water
		Dark Soy Sauce	Yes		molasses			1.1424	4.4
		Dark Soy Sauce	Yes		white sugar			1.19	4.58
		pasta			egg			67.0667	112
		pasta	Yes		all purpose flour			120	428
		peanut butter			deshelled peanut			100	567
		peanut butter	Yes		vegetable oil			2.8	24.8
		Soy Sauce			soy bean			1812	8080
		Soy Sauce	Yes		all purpose flour			1360.78	4860
		Soy Sauce			salt
		Soy Sauce			water
		Coffee			coffee bean			5	0.05
		Starter	Yes		rye flour			33.3336	133
		Starter	Yes		all purpose flour			82.687	301
		Starter	Yes		wheat flour			8.55387	2.25
		Starter			water
		yeast	Yes		rye flour			33.3336	133
		yeast	Yes		all purpose flour			82.687	301
		yeast	Yes		wheat flour			8.55387	2.25
		yeast			water
		Garam masala	Yes		black pepper			31.3646	78.7
		Garam masala			coriander seed			21.8189	65
		Garam masala			cardamom pod			12.1216	37.7
		Garam masala			cumin seed			7.9548	29.8
		Garam masala			cinnamon stick			5.3032	11.2
		paneer			milk			1785.72	1090
		paneer	Yes		lemon juice			44.643	9.82
		flour tortilla	Yes		all purpose flour			37.5	137
		flour tortilla			salt
		flour tortilla			pork fat			16.3258	30.4
		flour tortilla			water
		corn tortilla			water
		corn tortilla	Yes		cornmeal			9.8125	36.3
		corn tortilla	Yes		all purpose flour			31.25	114
		corn tortilla			salt
		corn tortilla			egg			12.575	18
		lard			pork fat			442.435	823
		lard			water
		pepper sauce			cayenne pepper			3.7418	11.9
		pepper sauce			cumin			2.1201	7.95
		pepper sauce			garlic			2.1201	3.16
		pepper sauce			salt			56.699
		pepper sauce	Yes		olive oil			76.3236	675
		raspberry jam			raspberry			37.9	19.7
		raspberry jam	Yes		lemon juice			1.17	0.259
		raspberry jam	Yes		white sugar			61.6	238
		rice noodle	Yes		rice flour			33.18	121
		rice noodle	Yes		manoic starch			2.64	9.9
		rice noodle			salt
		rice noodle			water
		rice noodle	Yes		vegetable oil			0.765	2.82
		salsa			plum tomato			77.562	14
		salsa			onion			22.935	9.17
		salsa			cilantro			0.6255	0.144
		salsa	Yes		lime juice			6.30713	1.58
		salsa			garlic			0.6255	0.932
		salsa			salt
		vegetable broth			onion			1.13217	4.53
		vegetable broth	Yes		olive oil			0.06793	0.601
		vegetable broth			carrot			1.08691	0.445
		vegetable broth			celery			4.83072	0.676
		vegetable broth			leek			2.68709	1.64
		vegetable broth			parsnips			0.045288	0.034
		vegetable broth			fennel bulb			10.5974	3.28
		vegetable broth			celery root			0.015096	0.00146
		vegetable broth			sweet potato large			3.92496	3.38
		vegetable broth			parsley (assumed to be 5 sprig for a bunch)			0.07548	0.0109
		vegetable broth			fresh thyme			0.045288	0.125
		vegetable broth			bay leaf			0.045288	0.142
		vegetable broth			black peppercorn			0.104162	0.261
		vegetable broth			peeled tomatoes			6.20446	0.995
		vegetable broth			salt
		Beef broth			beef			23.9957	71.7
		Beef broth			parsley			0.158562	0.0228
		Beef broth			celery			4.22832	0.597
		Beef broth			carrot			6.44819	2.64
		Beef broth			onion			5.81394	2.33
		chicken stock			chicken			42.2342	19.6
		chicken stock			water
		chicken stock			ginger			0.193574	0.155
		chicken stock			spring onion			3.29955	1.06
		chicken stock			garlic			0.527928	0.295
		chicken stock	Yes		turmeric powder	Yes		0.0483934	0.176
		chicken stock			salt
		baguette	Yes		all purpose flour			7.0922	25.8
		baguette			salt			0.212766
		baguette			water			3.5461
		baguette	Yes		rye flour			0.078734	0.314
		baguette	Yes		all purpose flour			0.195307	0.711
		baguette	Yes		wheat flour			0.0202042	0.00531
		baguette			water
		baguette			water			2.95508
		baguette	Yes		all purpose flour			2.44539	8.9
		baguette	Yes		wheat flour			0.252972	0.0664
		whole wheat bread	Yes		whole wheat flour			62.5	231
		whole wheat bread			salt			10
		whole wheat bread	Yes		rye flour			1.04167	4.16
		whole wheat bread	Yes		all purpose flour			2.58397	9.41
		whole wheat bread	Yes		wheat flour			0.267308	0.0702
		whole wheat bread			water
		whole wheat bread			water			47.5
		white bread	Yes		white flour			126.484	460
		white bread	Yes		rye flour			14.8805	59.4
		white bread	Yes		all purpose flour			36.9123	134
		white bread	Yes		wheat flour			3.81853	1
		white bread			water
		white bread			water			89.283
		white bread			salt
		white bread	Yes		semolina flour			3.47917	12.5
		bread	Yes		white flour			133.929	488
		bread			water			89.286
		bread	Yes		rye flour			14.8811	59.4
		bread	Yes		all purpose flour			36.914	134
		bread	Yes		wheat flour			3.8187	1
		bread			water
		bread			salt			2.9762
		bread	Yes		semolina flour			3.47917	12.5
		Hamburger bun	Yes		all purpose flour			18.6541	67.9
		Hamburger bun	Yes		white sugar			3.15	12.2
		Hamburger bun			salt			0
		Hamburger bun			water			22.125
		Hamburger bun			egg			6.2875	8.99
		Hamburger bun	Yes		Olive Oil			2.125	29.8
		Hamburger bun	Yes		rye flour			5.70138	22.7
		Hamburger bun	Yes		all purpose flour			14.1428	51.5
		Hamburger bun	Yes		wheat flour			1.46305	0.384
		Hamburger bun			water
		wheat noodle			salt			0.0530976
		wheat noodle	Yes		rapeseed oil			3.09736	27.4
		wheat noodle	Yes		wheat flour			66.372	245
		wheat noodle			water			30.9596
		country style bread	Yes		rye flour			0.489337	1.95
		country style bread	Yes		all purpose flour			1.21385	4.42
		country style bread	Yes		wheat flour			0.125571	0.033
		country style bread			water
		country style bread			water			5.20833
		country style bread	Yes		wheat flour			0.723379	32.1
		country style bread	Yes		all purpose flour			5.38325	19.6
		country style bread	Yes		wheat flour			0.556891	0.146
		country style bread			salt			0.144676
		bread flour	Yes		all purpose flour			82.687	301
		bread flour	Yes		wheat flour			8.55387	2.25
		vital wheat gluten	Yes		wheat flour			117.6	435
		bread crumbs	Yes		white flour			252.969	921
		bread crumbs	Yes		rye flour			32.7613	131
		bread crumbs	Yes		all purpose flour			81.2673	296
		bread crumbs	Yes		wheat flour			8.407	2.21
		bread crumbs			water
		bread crumbs			water			178.566
		bread crumbs			salt
		five spice powder			fennel bulb			41.4286	143
		five spice powder	Yes		black Pepper			32.8572	82.4
		five spice powder			Star Anise			60	202
		five spice powder			Cinnamon			46.4286	115
		five spice powder			Clove			7.5	20.5
		mixed spice			Cinnamon			12.3	30.4
		mixed spice			Nutmeg			33.2	175
		mixed spice			Allspice			28	74.9
		mixed spice			Mace			16.1	76.6
		mixed spice			Clove			9.95	27.2
		salt pork			salt
		salt pork	Yes		white sugar			55.5553	214
		salt pork			pork belly			944.913	4890
		tomato onion salsa			tomato			18.5	2.97
		tomato onion salsa			onion			9.16667	3.67
		tomato onion salsa			yellow bell pepper			15.5	4.18
		tomato onion salsa			parsley			1.9	0.685
		tomato onion salsa	Yes		vegetable oil			18.1667	161
		tomato onion salsa			salt			0
		tomato onion salsa	Yes		lime juice			7.5625	1.89
		green pepper sauce	Yes		canola oil			1.4697	13
		green pepper sauce			onion			8.97959	3.59
		green pepper sauce			garlic			0.489796	0.73
		green pepper sauce	Yes		all purpose flour			2.55102	9.29
		green pepper sauce			cumin			0.0857143	0.322
		green pepper sauce	Yes		black pepper			27.0367	67.8
		green pepper sauce			onion			0.419207	1.68
		green pepper sauce	Yes		olive oil			0.0251524	0.222
		green pepper sauce			carrot			0.402451	0.165
		green pepper sauce			celery			1.78867	0.25
		green pepper sauce			leek			0.994948	0.607
		green pepper sauce			parsnips			0.0167688
		green pepper sauce			fennel bulb			3.9239	1.22
		green pepper sauce			celery root			0.0055896
		green pepper sauce			sweet potato large			1.45329	1.25
		green pepper sauce			parsley (assumed to be 5 sprig for a bunch)			0.027948	0.00402
		green pepper sauce			fresh thyme			0.0167688	0.0463
		green pepper sauce			bay leaf			0.0167688	0.0525
		green pepper sauce	Yes		black pepper			0.0385682	0.0968
		green pepper sauce			peeled tomatoes			2.29732	0.368
		green pepper sauce			salt			0
		green pepper sauce			green chili pepper			0.127551	0.051
		green pepper sauce	Yes		dried oregano			0.0204082	0.0541
		green pepper sauce			salt
		chaat masala			Cumin Seed			13.4	100
		chaat masala			Fennel Seed			6.7	23.2
		chaat masala	Yes		Mango Powder			67.02	213.8
		chaat masala			Salt			0
		chaat masala			Cayenne Pepper			4.02	12.77
		chaat masala	Yes		Asafoetida Powder			1.11	3.31
		chaat masala			Ginger			1.11	0.893
		chaat masala	Yes		black pepper			12.2591	30.7
		chaat masala			coriander seed			8.52805	25.4128
		chaat masala			cardamom pod			4.73781	14.736
		chaat masala			cumin seed			3.10919	11.666
		chaat masala			cinnamon			2.07279	4.38328
		royal icing			egg white			14.5714	7.59
		royal icing	Yes		lemon juice			0.72619	0.16
		royal icing	Yes		icing sugar			100	389
		royal icing	Yes		egg white			0.539143	0.281
		royal icing	Yes		lemon juice			0.026869	0.00591
		royal icing	Yes		icing sugar			3.7	14.4
		royal icing	Yes		white sugar			7.4074	28.5
		royal icing			water
		compounded asafoetida powder	Yes		Asafoetida Powder			50	149
		compounded asafoetida powder	Yes		rice flour			50	183
		doughnut	Yes		all purpose flour			53.6885	195
		doughnut			salt			0
		doughnut	Yes		white sugar			2.1
		doughnut			water				8.09
		doughnut	Yes		rye flour			14.8135	59.1
		doughnut	Yes		all purpose flour			36.7461	134
		doughnut	Yes		wheat flour			3.80134	0.998
		doughnut			water
		rock sugar	Yes		white sugar			7.4074	28.5
		rock sugar			water
		rock sugar			egg white			0.539143	0.281
		rock sugar	Yes		lemon juice			0.026869	0.00591
		rock sugar	Yes		icing sugar			3.7	14.4
		rock sugar	Yes		egg white			0.0199483	0.0104
		rock sugar	Yes		lemon juice			0.000994155	0.000219
		rock sugar	Yes		icing sugar			0.1369	0.533
		rock sugar	Yes		white sugar			0.274074	1.06
		rock sugar			water

## Sheet: United States of America
Diet	Food	Ingredient	Conversion Factor (Yes/No)	Simply Processed Ingredient? (Yes/ No)	Broken Down Ingredients	Feed? (Yes/ No)	Feed	Weight per ingredient (g)	Calories per ingredient (kcal)	Source
Vegan	Potato Chips	Potato						38	66	(Almalou, 2022)
Vegan	Potato Chips	Salt
Vegan	Potato Chips	Soybean Oil	Yes					946	134.37
Vegan	Peanut Butter Sandwich	Peanut Butter		Yes				64.5		(Batra, 2019cf)
Vegan	Peanut Butter Sandwich	Lemon Juice	Yes					15.25	3.35625
Vegan	Peanut Butter Sandwich	Date						10	28.1875
Vegan	Peanut Butter Sandwich	Apple						189	117.18
Vegan	Peanut Butter Sandwich	Whole Wheat Bread		Yes				116
Vegan	Sourdough Bread	Bread Flour		Yes				200		(Beranbaum, 2003)
Vegan	Sourdough Bread	Water						154
Vegan	Sourdough Bread	Starter		Yes				150
Vegan	Sourdough Bread	Salt						6
Vegan	Popcorn	Popcorn						52.5	225	(Evans-Hylton, 2010)
Vegan	Popcorn	Soybean Oil	Yes					13.6	120
Vegan	Popcorn	Salt
Non-vegetarian	Pot Roast	Pork Roast						1360.78	2258.89	(Batra, 2019l)
Non-vegetarian	Pot Roast	Marjoram						3.4	9.21
Non-vegetarian	Pot Roast	Caraway Seed						20.1	66.93
Non-vegetarian	Green Chile Stew	Beef						907.18	1052.33	(Batra, 2019z)
Non-vegetarian	Green Chile Stew	Soybean Oil	Yes					#REF!	228
Non-vegetarian	Green Chile Stew	Potato						114	66
Non-vegetarian	Green Chile Stew	Onion						160	266
Non-vegetarian	Green Chile Stew	Garlic						3	4.47
Non-vegetarian	Green Chile Stew	Salt
Non-vegetarian	Green Chile Stew	Green Chili Pepper						270	451.2
Non-vegetarian	Chop Suey	Pasta		Yes				453.59		(Batra, 2019c)
Non-vegetarian	Chop Suey	Olive Oil	Yes					27	238
Non-vegetarian	Chop Suey	Celery						101	14.1
Non-vegetarian	Chop Suey	Green Bell Pepper						238	47.6
Non-vegetarian	Chop Suey	Onion						220	88
Non-vegetarian	Chop Suey	Garlic						3	4.47
Non-vegetarian	Chop Suey	Beef						680.39	2258.89
Non-vegetarian	Chop Suey	White Sugar	Yes					25	110.12
Non-vegetarian	Chop Suey	Dried Basil	Yes					0.7	1.63
Non-vegetarian	Chop Suey	Dried Oregano	Yes					1	2.65
Non-vegetarian	Chop Suey	Dried Parsley	Yes					0.5	1.46
Non-vegetarian	Chop Suey	Salt Pepper						2.3	5.77
Non-vegetarian	Chop Suey	Tomato						570	186.2
Non-vegetarian	Chili Con Carne	Pinto Bean						2721.55	1591.79	(Batra, 2019t)
Non-vegetarian	Chili Con Carne	Salt
Non-vegetarian	Chili Con Carne	Beef						907.18	1052.33
Non-vegetarian	Chili Con Carne	Onion						#REF!	181.43
Non-vegetarian	Chili Con Carne	Garlic						12	17.88
Non-vegetarian	Chili Con Carne	Tomato (With Tomato Paste)						7571	1362.78
Non-vegetarian	Chili Con Carne	Chili Powder						225	485
Non-vegetarian	Chili Con Carne	Cumin						18	67.5
Non-vegetarian	Chicken Sandwich	Chicken Breast						580	996	(Batra, 2019m)
Non-vegetarian	Chicken Sandwich	Pepper Sauce		Yes				56.6
Non-vegetarian	Chicken Sandwich	Green Pepper Sauce		Yes				142
Non-vegetarian	Chicken Sandwich	Paprika						4.6	12.98
Non-vegetarian	Chicken Sandwich	Red Onion						197	86.7
Non-vegetarian	Chicken Sandwich	Tomato						44	71.2
Non-vegetarian	Chicken Sandwich	Lettuce						19.2	2.88
Non-vegetarian	Chicken Sandwich	Baguette		Yes				384
Vegan	Sicilian Pizza	Olive Oil	Yes					40.5	357	(Batra, 2019cd)
Vegan	Sicilian Pizza	Tomato Paste	Yes					32	26.2
Vegan	Sicilian Pizza	Onion						110	44
Vegan	Sicilian Pizza	Tomato						794	127.326
Vegan	Sicilian Pizza	Dried Basil	Yes					1.4	3.26
Vegan	Sicilian Pizza	Dried Oregano	Yes					1.8	4.77
Vegan	Sicilian Pizza	Garlic						9	13.4
Vegan	Sicilian Pizza	Water						69.0393
Vegan	Sicilian Pizza	Yeast		Yes				284.961
Vegan	Sicilian Pizza	White Sugar	Yes					4.2	16.2
Vegan	Sicilian Pizza	Olive Oil	Yes					4.5	39.8
Vegan	Sicilian Pizza	Salt
Vegan	Sicilian Pizza	All Purpose Flour	Yes					309.932	1128.15
Non-vegetarian	Hamburger	Beef						680	1700	(Sloan, 2014)
Non-vegetarian	Hamburger	Salt
Non-vegetarian	Hamburger	Vegetable Oil	Yes					14	124
Non-vegetarian	Hamburger	Hamburger Bun		Yes				4
Non-vegan	Fortune Cookie	All Purpose Flour	Yes					96	399.6	(Batra, 2019ag)
Non-vegan	Fortune Cookie	Salt
Non-vegan	Fortune Cookie	Corn Starch	Yes					15.6	60.96
Non-vegan	Fortune Cookie	White Sugar	Yes					10.125	292.57
Non-vegan	Fortune Cookie	Vegetable Oil	Yes					40.67	820.62
Non-vegan	Fortune Cookie	Egg White						81	42.12
Non-vegan	Fortune Cookie	Water

## Sheet: China
Diet	Food	Ingredient	Conversion Factor (Yes/No)	Simply Processed Ingredient? (Yes/ No)	Broken Down Ingredients	Feed? (Yes/ No)	Feed	Weight per ingredient (g)	Calories per ingredient (kcal)	Source
Vegan	nuomici	soybean oil	Yes					14	124	(Judy, 2018)
Vegan	nuomici	Glutinous rice flour	Yes					190	697.3
Vegan	nuomici	Corn starch	Yes					35	133.35
Vegan	nuomici	White sugar	Yes					97.8	376.53
Vegan	nuomici	Coconut milk	Yes					350	689.5
Vegan	nuomici	Coconut oil	Yes					28.3	252.436
Vegan	nuomici	deshelled Peanut	Yes					74.4	421.848
Vegan	nuomici	Coconut flake	Yes					35.5	161.88
Non-vegan	scallion pancake	salt								(Batra, 2019bt)
Non-vegan	scallion pancake	black pepper	Yes					0.5	1.25
Non-vegan	scallion pancake	scallion						25	8
Non-vegan	scallion pancake	egg						50.3	71.9
Non-vegan	scallion pancake	soy sauce		Yes				16
Non-vegan	scallion pancake	All purpose flour	Yes					62.5	227.5
Non-vegan	scallion pancake	soybean oil	Yes					28	248
Vegan	mala sauce	Peanut oil	Yes					96	848.64	(TasteAtlas, 2022)
Vegan	mala sauce	ginger						8.43	6.744
Vegan	mala sauce	star anise						1.05	3.54
Vegan	mala sauce	cinnamon stick						1	2.47
Vegan	mala sauce	shallot						13	9.36
Vegan	mala sauce	garlic						3	4.47
Vegan	mala sauce	peppercorn						13.8	34.6
Vegan	mala sauce	Chinese chiles						128	51.2
Vegan	mala sauce	Sesame oil	Yes					54.5	481.78
Vegan	Black sesame soup	Black sesame seed						33.6	0	(Wong, 2020)
Vegan	Black sesame soup	white sugar	Yes					50	192.5
Vegan	Black sesame soup	rice flour	Yes					79	183
Vegan	Black sesame soup	rock sugar		Yes				56.7
Vegan	man tou	Yeast		Yes				286.667		(Batra, 2019w)
Vegan	man tou	white Sugar	Yes					12.5	48.6
Vegan	man tou	Water
Vegan	man tou	All purpose flour	Yes					308.791	1124
Vegan	shao bing	All purpose flour	Yes					128.851	388.279	(Edwina, 2020)
Vegan	shao bing	salt
Vegan	shao bing	White sugar	Yes					12.5	48.6
Vegan	shao bing	water
Vegan	shao bing	yeast		Yes				106.667
Vegan	shao bing	water
Vegan	shao bing	vegetable oil	Yes					14	124
Vegan	shao bing	vegetable oil	Yes					25	221
Vegan	shao bing	cake flour	Yes					50	181
Vegan	shao bing	White sesame seed						36	169.2
Non-vegetarian	egg foo young	Egg						402.4	572	(Batra, 2019ad)
Non-vegetarian	egg foo young	Chicken Breast						250	395
Non-vegetarian	egg foo young	Soy Sauce		Yes				16	8.48
Non-vegetarian	egg foo young	Spring Onion						30	9.6
Non-vegetarian	egg foo young	Allspice						1.9	4.99
Non-vegetarian	egg foo young	Chili Flake						2.7	7.61
Non-vegetarian	moo shu pork	Soy Sauce		Yes				32		(Batra, 2019aa)
Non-vegetarian	moo shu pork	Sesame oil	Yes					13.6	120
Non-vegetarian	moo shu pork	Ginger						6	4.8
Non-vegetarian	moo shu pork	Garlic						2.8	4.17
Non-vegetarian	moo shu pork	Pork Tenderloin						340.19	408.228
Non-vegetarian	moo shu pork	soybean oil	Yes					28	248
Non-vegetarian	moo shu pork	Cabbage						218	26.2
Non-vegetarian	moo shu pork	Carrot						61	25
Non-vegetarian	rousong	pork tenderloin						500	545	(YumChina, 2022)
Non-vegetarian	rousong	Soy sauce		Yes				16
Non-vegetarian	rousong	White sugar	Yes					23.55	90.6675
Non-vegetarian	rousong	Star anise						2.1	7.08
Non-vegetarian	rousong	Ginger						6.6	5.28
Non-vegetarian	rousong	White sesame seeds						18.26	103.169
Non-vegetarian	rousong	soybean oil	Yes					4.5	39.8
Non-vegetarian	galinha a africana	Chicken						1400	2212	(L., 2020)
Non-vegetarian	galinha a africana	Potato						114	66
Non-vegetarian	galinha a africana	Chili powder						2.7	7.61
Non-vegetarian	galinha a africana	Garlic						9.7	32.1
Non-vegetarian	galinha a africana	Shallot						26	18.72
Non-vegetarian	galinha a africana	Paprika						2.3	6.49
Non-vegetarian	galinha a africana	Five spice powder		Yes				8		(Boulud, 2013)
Non-vegetarian	galinha a africana	dried Rosemary	Yes					2.4	7.94
Non-vegetarian	galinha a africana	salt
Non-vegetarian	galinha a africana	Black pepper	Yes					1.15	2.88
Non-vegetarian	galinha a africana	Shallot						65	46.8
Non-vegetarian	galinha a africana	Garlic						36	53.6
Non-vegetarian	galinha a africana	Red bell pepper						14	4.06
Non-vegetarian	galinha a africana	Sweet paprika						27.2	76.8
Non-vegetarian	galinha a africana	Coconut flake	Yes					95	433.2
Non-vegetarian	galinha a africana	Peanut butter		Yes				129
Non-vegetarian	galinha a africana	Chicken stock		Yes				240
Non-vegetarian	galinha a africana	Coconut cream	Yes					170	334.9
Non-vegetarian	galinha a africana	Bay leaf						0.6	1.88
Non-vegetarian	galinha a africana	salt to taste
Non-vegetarian	galinha a africana	Black pepper	Yes					0.575	1.4425
Non-vegetarian	galinha a africana	Lemon juice	Yes					24	5.3
Non-vegetarian	egg drop soup	Water								(Batra, 2019ac)
Non-vegetarian	egg drop soup	Chicken broth		Yes				946
Non-vegetarian	egg drop soup	Egg						100.6	143
Non-vegetarian	egg drop soup	dried Parsley	Yes					1.6	0.45
Non-vegetarian	egg drop soup	Onion						10	4
Non-vegetarian	egg drop soup	Corn starch	Yes					7.5	30.48
Non-vegetarian	pepper steak	Beef						454	530.4	(Batra, 2019v)
Non-vegetarian	pepper steak	Soy sauce		Yes				63.75
Non-vegetarian	pepper steak	White sugar	Yes					42.5	97.52
Non-vegetarian	pepper steak	Corn starch	Yes					15	60.96
Non-vegetarian	pepper steak	Ginger						0.9	3.015
Non-vegetarian	pepper steak	Vegetable oil	Yes					42	372
Non-vegetarian	pepper steak	Red onion						110	44
Non-vegetarian	pepper steak	Green Bell Pepper						119	23.8
Non-vegetarian	pepper steak	Tomato						222	35.6
Non-vegetarian	lo mein	Chicken Breast						290	498	(Batra, 2019aq)
Non-vegetarian	lo mein	Olive oil	Yes					9	79.6
Non-vegetarian	lo mein	Egg						100.6	143.8
Non-vegetarian	lo mein	Corn starch	Yes					6.26	11.9253
Non-vegetarian	lo mein	Soy sauce		Yes				64
Non-vegetarian	lo mein	Garlic						5.6	8.34
Non-vegetarian	lo mein	Sesame oil	Yes					2.25	19.9
Non-vegetarian	lo mein	Wheat noodle		Yes				227
Non-vegetarian	lo mein	Stir Fry Vegetable						121	93
Non-vegetarian	kung pao chicken	Chicken Breast						680.4	1170.29	(Batra, 2019aw)
Non-vegetarian	kung pao chicken	Soy sauce		Yes				48
Non-vegetarian	kung pao chicken	Olive oil	Yes					13.5	119.4
Non-vegetarian	kung pao chicken	Garlic						6	8.94
Non-vegetarian	kung pao chicken	Red Bell Pepper						119	30.9
Non-vegetarian	kung pao chicken	Onion						110	44
Non-vegetarian	kung pao chicken	Soy sauce		Yes				48
Non-vegetarian	kung pao chicken	Lemon juice	Yes					14.4	3.168
Non-vegetarian	kung pao chicken	Corn starch	Yes					22.5	85.725
Non-vegetarian	kung pao chicken	Water
Non-vegetarian	kung pao chicken	Red Pepper						1.1625	0.3025
Non-vegetarian	kung pao chicken	deshelled Peanut	Yes					109.5	621
Non-vegetarian	tomato and egg soup	soybean oil	Yes					28	248	(Judy, 2019)
Non-vegetarian	tomato and egg soup	tomato						280	44.8
Non-vegetarian	tomato and egg soup	chicken stock		Yes				235
Non-vegetarian	tomato and egg soup	water
Non-vegetarian	tomato and egg soup	Soy sauce		Yes				10.6
Non-vegetarian	tomato and egg soup	Sesame oil	Yes					2.25	18.9
Non-vegetarian	tomato and egg soup	white pepper	Yes					0.6	1.77
Non-vegetarian	tomato and egg soup	salt
Non-vegetarian	tomato and egg soup	Egg						50.3	71.9
Non-vegetarian	tomato and egg soup	Corn starch	Yes					7.5	28.575
Non-vegetarian	tomato and egg soup	scallion						1	4.8

## Sheet: Japan
Diet	Food	Ingredient	Conversion Factor (Yes/No)	Simply Processed Ingredient? (Yes/ No)	Broken Down Ingredients	Feed? (Yes/ No)	Feed	Weight per ingredient (g)	Calories per ingredient (kcal)	Source
Vegan	warabi mochi	sweet Potato Starch	Yes					75	225	(Nussinovitch, 2013)
Vegan	warabi mochi	white Sugar	Yes					10	38.5
Vegan	warabi mochi	Water						300
Vegan	warabi mochi	soybean flour	Yes					10	43.4
Vegan	yaki-imo	sweet potato						100	90
Vegan	edamame	soybean						120	535.2	(Yuko, 2020)
Vegan	edamame	salt (to taste)
Vegan	yuba	Soybean						279	1244.34	(Batra, 2019ah)
Vegan	yuba	Water						11.5	0
Vegan	udon	Salt						5	-	(Batra, 2019ar)
Vegan	udon	Water						1	0
Vegan	udon	All purpose Flour	Yes					625	2275
Non-vegetarian	chicken sashimi	chicken breast						225	387	(Tsuji, 2021)
Non-vegetarian	chicken sashimi	dark soy sauce		Yes				128
Non-vegetarian	chicken sashimi	horseradish						5	2.4

## Sheet: Germany
Diet	Food	Ingredient	Conversion Factor (Yes/No)	Simply Processed Ingredient? (Yes/ No)	Broken Down Ingredients	Feed? (Yes/ No)	Feed	Weight per ingredient (g)	Calories per ingredient (kcal)	Source
Vegan	Apfelmus	Apple						750	465	(thermomix, 2022a)
Vegan	Pellkartoffeln	Water								(thermomix, 2022c)
Vegan	Pellkartoffeln	Salt
Vegan	Pellkartoffeln	Potato						800	464
Vegan	Rote grütze	Red Currant						112	62.7	(Batra, 2019am)
Vegan	Rote grütze	Black Currant						56	35.3
Vegan	Rote grütze	Raspberry						61.5	32
Vegan	Rote grütze	Water
Vegan	Rote grütze	Strawberry						144	46.1
Vegan	Rote grütze	Cherry						154	97
Vegan	Rote grütze	Corn starch	Yes					7.5	119.25
Vegan	Rote grütze	white Sugar	Yes					200	770
Non-vegan	Reibekuchen	Potato						300	174	(Batra, 2019bx)
Non-vegan	Reibekuchen	Water						3	0
Non-vegan	Reibekuchen	Lemon Juice	Yes					4.79	1.0538
Non-vegan	Reibekuchen	Potato						38	22
Non-vegan	Reibekuchen	Egg						50.3	71.9
Non-vegan	Reibekuchen	Milk						30	18.3
Non-vegan	Reibekuchen	Salt
Non-vegan	Reibekuchen	Vegetable Oil	Yes					135	11.934
Non-vegan	Kartoffelpuffer	potato						38	22	(Batra, 2019al)
Non-vegan	Kartoffelpuffer	Onion						55	22
Non-vegan	Kartoffelpuffer	Salt
Non-vegan	Kartoffelpuffer	Egg						50.3	71.9
Non-vegan	Kartoffelpuffer	soybean Oil	Yes					14	124

## Sheet: United Kingdom
Diet	Food	Ingredient	Conversion Factor (Yes/No)	Simply Processed Ingredient? (Yes/ No)	Broken Down Ingredients	Feed? (Yes/ No)	Feed	Weight per ingredient (g)	Calories per ingredient (kcal)	Source
Vegan	triple cooked chips	potato						1000	580	(Blumenthal, 2011)
Vegan	triple cooked chips	Grape seed oil	Yes					600	1326
Vegan	triple cooked chips	Sea salt
Vegan	crumpet	All purpose Flour	Yes					257.434	937.045	(Batra, 2019ak)
Vegan	crumpet	Salt
Vegan	crumpet	Yeast		Yes				363.667
Vegan	crumpet	Water

## Sheet: India
Diet	Food	Ingredient	Conversion Factor (Yes/No)	Simply Processed Ingredient? (Yes/ No)	Broken Down Ingredients	Feed? (Yes/ No)	Feed	Weight per ingredient (g)	Calories per ingredient (kcal)	Source
Vegan	Aloo Gobi	Cumin Seed						2.1	7.88	(Batra, 2019b)
Vegan	Aloo Gobi	Curry Powder		Yes				2	6.5
Vegan	Aloo Gobi	Head Cauliflower						588	147
Vegan	Aloo Gobi	Olive Oil	Yes					13.5	119.34
Vegan	Aloo Gobi	Onion						110	44
Vegan	Aloo Gobi	Potato						114	66.12
Vegan	Aloo Gobi	Salt
Vegan	Aloo Gobi	Tomato						222	35.6
Vegan	Aloo paratha	All purpose flour	Yes					187.5	682.5	(Batra, 2019ah)
Vegan	Aloo paratha	Cayenne			-			1.8	5.72
Vegan	Aloo paratha	Cumin						2.1	15.75
Vegan	Aloo paratha	Kalamata Olive						15	21.8
Vegan	Aloo paratha	lemon juice	Yes					15.25	3.35625
Vegan	Aloo paratha	Olive Oil	Yes					40.5	357
Vegan	Aloo paratha	Potato						114	66
Vegan	Aloo paratha	Salt
Vegan	Aloo paratha	Sea Salt
Vegan	Aloo paratha	Water
Vegan	Aloo paratha	Wheat Flour	Yes					205.5	744
Vegan	basmati	Basmati Rice						200	258	(Batra, 2019bn)
Vegan	basmati	Salt
Vegan	basmati	Water
Vegan	Bhel puri	Cilantro						2	0.46	(Batra, 2019k)
Vegan	Bhel puri	Coconut						60	212.25
Vegan	Bhel puri	Coconut Oil	Yes					4.5	40.1
Vegan	Bhel puri	Ginger Root						1	0.8
Vegan	Bhel puri	Green Chile Pepper						18.75	7.5
Vegan	Bhel puri	Lemon Juice	Yes					5.08333	1.11875
Vegan	Bhel puri	Onion						110	44
Vegan	Bhel puri	Rice						328	1174.24
Vegan	Bhel puri	Salt
Vegan	Bhel puri	Water
Vegan	Bonda	Chickpea Flour	Yes					92	356.04	(Batra, 2019bs)
Vegan	Bonda	compounded Asafoetida Powder		Yes				0.5	1.485
Vegan	Bonda	Cumin Seed						3.15	11.81
Vegan	Bonda	Curry Powder		Yes				1	3.25
Vegan	Bonda	dried Curry Leaf	Yes					3	0.6
Vegan	Bonda	Ginger Paste	Yes		-			3	2.4
Vegan	Bonda	Green Chile Pepper						90	36
Vegan	Bonda	Onion						80	32
Vegan	Bonda	Potato						454	263.32
Vegan	Bonda	Red Chile Pepper						1.8	5.72
Vegan	Bonda	Rice Flour	Yes					10	35.9	(Traditional oven, 2022)
Vegan	Bonda	Sesame Oil	Yes					27.2	240
Vegan	Bonda	soybean oil (frying)	Yes					600	3002.55
Vegan	Bonda	turmeric powder	Yes					1.1	0.4
Vegan	Bonda	Water
Vegan	chana masala	Bay Leaf						1.2	3.76	(Batra, 2019r)	(Hertzler, 1980)
Vegan	chana masala	Chickpea						253	352
Vegan	chana masala	Chili Powder						2.7	7.61
Vegan	chana masala	Cilantro Leaf						0.6	1.67
Vegan	chana masala	Garam Masala		Yes				2.75		(Rai, 2000)
Vegan	chana masala	Garlic						12	17.88
Vegan	chana masala	Ginger						11	8.8
Vegan	chana masala	Green Chile Pepper						45	18
Vegan	chana masala	ground Coriander seed	Yes					1.8	5.36
Vegan	chana masala	Olive Oil	Yes					40.5	357
Vegan	chana masala	Onion						110	44
Vegan	chana masala	Salt
Vegan	chana masala	Tomato						111	17.8
Vegan	chana masala	Turmeric Powder	Yes					1.1	4
Vegan	chana masala	Water
Vegan	chapati	Salt								(Batra, 2019bu)
Vegan	chapati	Water
Vegan	chapati	Wheat Flour	Yes					300	1110
Non-vegetarian	chicken chaat	Canola Oil	Yes					50	442	(Batra, 2019bf)
Non-vegetarian	chicken chaat	Chaat Masala		Yes				4.92	-
Non-vegetarian	chicken chaat	Chicken Breast						696	1100
Non-vegetarian	chicken chaat	Lemon Juice	Yes					15.25	3.35625
Non-vegetarian	chicken chaat	Onion						30	12
Non-vegetarian	chicken chaat	Red Capsicum						27.9	7.26
Non-vegetarian	chicken chaat	Red Chile Powder						0.9	2.86
Non-vegetarian	chicken chaat	Salt
Non-vegetarian	chicken chaat	Tomato						39.5	6.325
Non-vegetarian	chicken chaat	Turmeric Powder	Yes					1.1	4
Non-vegetarian	Chicken Jalfrezi	Chicken breast						348	550
Non-vegetarian	Chicken Jalfrezi	Coriander leaves						20	4.6
Non-vegetarian	Chicken Jalfrezi	Cumin						6	22.5
Non-vegetarian	Chicken Jalfrezi	cumin						2.1	7.88	(British Broadcasting Corporation, 2022)
Non-vegetarian	Chicken Jalfrezi	garam masala		Yes				5.5		(Rai, 2000)
Non-vegetarian	Chicken Jalfrezi	Garlic						6	8.94
Non-vegetarian	Chicken Jalfrezi	green chili						45	18
Non-vegetarian	Chicken Jalfrezi	ground Coriander seed	Yes					5	14.9
Non-vegetarian	Chicken Jalfrezi	ground Coriander seed	Yes					5	14.9
Non-vegetarian	Chicken Jalfrezi	Onion						75	30
Non-vegetarian	Chicken Jalfrezi	Onion						75	30
Non-vegetarian	Chicken Jalfrezi	Plum tomato						400	76
Non-vegetarian	Chicken Jalfrezi	Red pepper						45	18
Non-vegetarian	Chicken Jalfrezi	soybean oil (frying)	Yes					56	496
Non-vegetarian	Chicken Jalfrezi	Turmeric Powder	Yes					2.2	8
Non-vegetarian	Chicken Jalfrezi	turmeric powder	Yes					2.2	8
Vegan	chutney	Cilantro						20	4.6	(Batra, 2019ao)
Vegan	chutney	deshelled Peanut	Yes					9.125	51.75
Vegan	chutney	Garlic						3	4.47
Vegan	chutney	Ginger Root						4.25	3.4
Vegan	chutney	Green Chile Pepper						45	18
Vegan	chutney	Lemon Juice	Yes					30.5	6.7125
Vegan	chutney	Salt
Vegan	Coconut chutney	black gram						2.08333	7.72917	(Khanna, 2012)
Vegan	Coconut chutney	coconut						60	212.25
Vegan	Coconut chutney	coriander leaves						16	3.68
Vegan	Coconut chutney	dried curry leaf	Yes					5	1	(Kramer, 2013)
Vegan	Coconut chutney	Ginger (Assumed to be 5 pieces)						11	8.8
Vegan	Coconut chutney	Green chili						90	36
Vegan	Coconut chutney	mustard seed						1	5.1
Vegan	Coconut chutney	salt
Vegan	Coconut chutney	soybean oil	Yes					14	123.76
Vegan	dal	Basmati Rice						948	1224	(Batra, 2019ay)
Vegan	dal	Cauliflower Floret						214	53.6
Vegan	dal	Cilantro						1	0.23
Vegan	dal	Cumin Seed						2.1	7.87
Vegan	dal	Garlic						12	17.88
Vegan	dal	Ginger						6	4.8
Vegan	dal	Lentil						180	207
Vegan	dal	Lime Juice	Yes					30.25	7.5625
Vegan	dal	Olive Oil	Yes					13.5	119.34
Vegan	dal	Onion						80	32
Vegan	dal	Red Pepper						0.9	2.86
Vegan	dal	Salt
Vegan	dal	Tomato						158	25.3
Vegan	dal	Turmeric powder	Yes					2.2	0.8
Vegan	dal	Water
Vegan	dosa	All purpose Flour	Yes					46.875	170.625	(Batra, 2019cg)
Vegan	dosa	Coconut						6.66667	23.5833
Vegan	dosa	Green Cardamom						2	5
Vegan	dosa	Salt
Vegan	dosa	soybean oil	Yes					4.5	39.8
Vegan	dosa	Water
Vegan	dosa	Water
Vegan	dosa	White Sugar	Yes					16.8	64.8
Vegan	garam masala	Black Pepper	Yes		-			6.9	17.3	(Batra, 2019aq)
Vegan	garam masala	Cardamom Seed						5.8	18
Vegan	garam masala	Clove						1.05	2.87
Vegan	garam masala	Cumin Seed						6	22.5
Vegan	garam masala	Fennel Seed						2	6.9
Vegan	garam masala	ground Coriander Seed						10	29.8
Vegan	garam masala	Mustard Seed						2	10.2
Vegan	garam masala	Red Chile Pepper						45	18
Vegan	garam masala	Turmeric powder	Yes					13.2	4.8
Vegan	idli	Rice						492	17.6136	(Batra, 2019au)
Vegan	idli	Salt
Vegan	idli	Urad Dal				-		100	371
Vegan	masala dosa	bengal gram						37.5	141.6
Vegan	masala dosa	black gram						100	371	(Swasthi, 2021)
Vegan	masala dosa	fenugreek seeds						1.85	6
Vegan	masala dosa	idli rice						277.5	1037.85
Vegan	masala dosa	salt
Vegan	masala dosa	poha						26.25	13.9125
Vegan	masala dosa	water
Vegan	Medu Vada	Black Gram						200	686	(Batra, 2019ar)
Vegan	Medu Vada	salt
Vegan	Medu Vada	soybean oil (frying)	Yes					600	799.136
Vegan	Medu Vada	water
Vegan	naan	All purpose Flour	Yes					255.483	924.949	(Batra, 2019ab)
Vegan	naan	Salt
Vegan	naan	Water
Vegan	naan	white Sugar	Yes					12.5	48.6
Vegan	naan	Yeast		Yes				216.667
Vegan	pakora	Chickpea Flour	Yes					92	356.04	(Batra, 2019ai)
Vegan	pakora	Chili Powder						1.85	3.8
Vegan	pakora	Garam Masala		Yes				1.375	-	(Rai, 2000)
Vegan	pakora	Garlic						6	8.94
Vegan	pakora	ground Coriander Seed	Yes					0.9	2.68
Vegan	pakora	Head Cauliflower Floret			-	-		294	73.5
Vegan	pakora	Onion						220	88
Vegan	pakora	Salt
Vegan	pakora	soybean oil (frying)	Yes					823	412.474
Vegan	pakora	Turmeric powder	Yes					1.1	0.4
Vegan	pakora	Water
Vegan	Papadum	black pepper	Yes					2.3	5.77	(Sean, 2022)
Vegan	Papadum	cumin seed						7.88	2.1
Vegan	Papadum	lentil						768	2748
Vegan	Papadum	salt
Vegan	Papadum	soybean oil (frying)	Yes					600	2751.64
Vegan	Papadum	water
Vegan	Pesara	corriander						5	14.9	(Khanna, 2012)
Vegan	Pesara	dried curry leaf	Yes					0.1	2.5
Vegan	Pesara	Ginger (Assumed to be 5 pieces)						11	8.8
Vegan	Pesara	Green chili						90	36
Vegan	Pesara	Moong bean						207	718
Vegan	Pesara	onion						110	44
Vegan	Pesara	Salt								(Kramer, 2013)
Vegan	Pesara	soybean oil	Yes					4.5	39.8
Vegan	Pesara	turmeric powder	Yes					1.1	0.4
Vegan	Puri	Cilantro						2	0.46	(Batra, 2019au)
Vegan	Puri	Coconut						60	212.25
Vegan	Puri	Coconut Oil	Yes					4.5	40.1
Vegan	Puri	Ginger Root						1	0.8
Vegan	Puri	Green Chile Pepper						18.75	7.5
Vegan	Puri	Lemon Juice	Yes					5.08333	1.11875
Vegan	Puri	Onion						110	44
Vegan	Puri	Rice						328	1174.24
Vegan	Puri	Salt
Vegan	Puri	Water
Vegan	putu mayam	rice flour	Yes					130	466.7	(Marvellina, 2022)
Vegan	putu mayam	salt
Vegan	putu mayam	soybean oil	Yes					9	79.6
Vegan	putu mayam	water
Vegan	rajma	Bay Leaf						0.6	1.88	(Batra, 2019bw)	(Hertzler, 1980)
Vegan	rajma	Black Pepper	Yes					0.806	0.202
Vegan	rajma	Canola Oil	Yes					42	372
Vegan	rajma	Cilantro						13.3333	3.06667
Vegan	rajma	Cinnamon						2	4.94
Vegan	rajma	Clove						7.875	21.5625	(Resnik, 2000)
Vegan	rajma	Garlic						12	17.88
Vegan	rajma	Ginger Root						4	3.2
Vegan	rajma	Kidney Bean						266	330
Vegan	rajma	Onion						220	88
Vegan	rajma	Red Pepper Cajun						1.8	5.72
Vegan	rajma	Rom Tomato						372	67.2
Vegan	rajma	Salt
Vegan	rajma	Water
Vegan	sambar	Coconut						5.3125	24.25	(Batra, 2019ca)
Vegan	sambar	compounded Asafoetida Powder		Yes				1	2.97	(Kapoor, 2006)
Vegan	sambar	Cumin Seed						2.1	7.87
Vegan	sambar	Green Bell Pepper						119	23.8
Vegan	sambar	ground Coriander Seed	Yes					2.7	8.04
Vegan	sambar	Mustard Seed						2	10.16
Vegan	sambar	Red Chile Pepper						45	18
Vegan	sambar	soybean Oil	Yes					9	79.6
Vegan	sambar	Tamarind Pulp	Yes					60	143.5
Vegan	sambar	Tomato						111	17.8
Vegan	sambar	Water
Vegan	sambar	Water
Vegan	sambar	Yellow Lentil						12	42.2
Vegan	sambar	Yellow Pea						212	705.96
Vegan	samosa	Chickpea						454	1716.12	(Batra, 2019cb)
Vegan	samosa	Garam Masala		Yes				2.75
Vegan	samosa	Garlic						19.4	27.742
Vegan	samosa	Ginger						6	4.8
Vegan	samosa	ground Coriander seed	Yes					1.8	5.36
Vegan	samosa	Onion						110	44
Vegan	samosa	Red Chile						3.125	1.25
Vegan	samosa	Salt
Vegan	samosa	soybean oil	Yes					14	123.76
Vegan	samosa	Tomato						111	17.8	(Rai, 2000)

## Sheet: France
Diet	Food	Ingredient	Conversion Factor (Yes/No)	Simply Processed Ingredient? (Yes/ No)	Broken Down Ingredients	Feed? (Yes/ No)	Feed	Weight per ingredient (g)	Calories per ingredient (kcal)	Source
Vegan	pistou	Pine Nut						135	908.55	(Batra, 2019ax)
Vegan	pistou	Basil						18	4.14
Vegan	pistou	Salt
Vegan	pistou	Garlic						6	8.94
Vegan	pistou	Olive oil	Yes					108	955
Vegan	pistou	Lemon juice	Yes					24	5.3
Vegan	baguette	flour						300	1092	(Hadjiandreou, 2016)
Vegan	baguette	salt
Vegan	baguette	water
Vegan	baguette	starter		Yes				10
Vegan	baguette	water
Vegan	baguette	bread flour		Yes				125
Vegan	Ratatouille	Tomato						794	127.04	(Batra, 2019bv)
Vegan	Ratatouille	Onion						220	88
Vegan	Ratatouille	Red Pepper						398	61.8
Vegan	Ratatouille	Yellow Pepper						186	50.2
Vegan	Ratatouille	Aubergine						548	137
Vegan	Ratatouille	Zucchini						22	4.62
Vegan	Ratatouille	Garlic						12	17.88
Vegan	Ratatouille	Bay Leaf						1.2	3.76
Vegan	Ratatouille	Thyme						2.4	2.42
Vegan	Ratatouille	Salt							-
Vegan	Ratatouille	white Sugar	Yes					6.25	24.0625
Vegan	Ratatouille	Olive Oil	Yes					4.5	39.8
Non-vegan	macarons	Egg white						136	70.8	(Batra, 2019ba)
Non-vegan	macarons	White sugar	Yes					333.4	1283.59
Non-vegan	macarons	Almond flour	Yes					170.24	972.07
Non-vegan	macarons	Salt							-
Non-vegan	macarons	White sugar	Yes					50	162.5

## Sheet: Italy
Diet	Food	Ingredient	Conversion Factor (Yes/No)	Simply Processed Ingredient? (Yes/ No)	Broken Down Ingredients	Feed? (Yes/ No)	Feed	Weight per ingredient (g)	Calories per ingredient (kcal)	Source
Vegan	Farinata di ceci	chickpea flour						100	387	(Katz, 2021)
Vegan	Farinata di ceci	Olive oil	Yes					50	67.8
Vegan	Farinata di ceci	salt
Vegan	penne all’arrabbiata	salt								(The New York Times, 2022)
Vegan	penne all’arrabbiata	olive oil	Yes					54	476
Vegan	penne all’arrabbiata	tomato paste	Yes					39.5	6.325
Vegan	penne all’arrabbiata	red pepper flake						5.3	16.9
Vegan	penne all’arrabbiata	tomato						237	37.95
Vegan	penne all’arrabbiata	pasta		Yes				454
Vegan	pizza romana	all purpose flour	Yes					470	1710.8	(Leo, 2021)
Vegan	pizza romana	olive oil	Yes					12	106.08
Vegan	pizza romana	salt
Vegan	pizza romana	tomato						794	127.04
Vegan	polenta	Water								(Batra, 2019g)
Vegan	polenta	Salt
Vegan	polenta	Cornmeal	Yes					237	535.79
Vegan	Grissini	Water							0	(Batra, 2019cc)
Vegan	Grissini	Yeast		Yes				61.38	-
Vegan	Grissini	white sugar	Yes					4.2	16.2
Vegan	Grissini	Semolina Flour	Yes					267.215	955.86
Vegan	Grissini	All purpose flour	Yes					112.844	410.738
Vegan	Grissini	salt
Vegan	Grissini	Sesame Seed						144	825
Vegan	Grissini	Water
Vegan	Grissini	Olive Oil	Yes					27	238
Vegan	ciabatter	starter		Yes				150		(Morton, 2019)
Vegan	ciabatter	white flour	Yes					425	2613.52
Vegan	ciabatter	semolina						25	89.5
Vegan	ciabatter	water salt						425
								10

[truncated: 17 more sheets: Canada, South Korea, Russia, Brazil, Spain, Australia, Mexico, Indonesia, Netherlands, Switzerland, Turkey, Saudi Arabia, Poland, Sweden, Belgium, Thailand, Venezuela]
