# Supplementary material for: Biodiversity footprints of 151 popular dishes from around the world
Source: PLoS One. 2024 Feb 21;19(2):e0296492. doi: 10.1371/journal.pone.0296492 (PMC10880993; doi:10.1371/journal.pone.0296492)
Supplement: S13 Table — (XLSX) [file pone.0296492.s013.xlsx]

## Sheet: Species Richness
Rank	Country of production	Ingredient	Biodiversity footprint per kcal per gram
1	Brazil	Lamb	0.877006
2	Australia	Lamb	0.876785
3	Thailand	Lamb	0.876684
4	Thailand	Milk	0.0436884
5	Brazil	Milk	0.0433042
6	Australia	Milk	0.0431157
7	Australia	Mixed Grain	0.0257
8	Brazil	Anise, Badian, Fennel, Corian.	0.00161898
9	Venezuela	Milk	0.00139566
10	Venezuela	Beef	0.00122203
11	France	Avocados	0.00108899
12	India	Anise, Badian, Fennel, Corian.	0.00101449
13	France	Lemons And Limes	0.000878603
14	Brazil	Leguminous Vegetables, Nes	0.000774248
15	Brazil	Roots And Tubers, Nes	0.000742084
16	France	Anise, Badian, Fennel, Corian.	0.000730435
17	Spain	Anise, Badian, Fennel, Corian.	0.000730435
18	Brazil	Spices, Nes	0.000690486
19	World	Anise, Badian, Fennel, Corian.	0.000688406
20	Thailand	Beef	0.000660422
21	Indonesia	Spices, Nes	0.000656566
22	Brazil	Broad Beans, Horse Beans, Dry	0.000596762
23	United States of America	Lamb	0.000556309
24	Venezuela	Egg	0.000528836
25	France	Oranges	0.000492738
26	Indonesia	Spinach	0.000474973
27	Venezuela	Onions (Inc. Shallots), Green	0.000461707
28	Turkey	Lamb	0.000445669
29	Venezuela	Chicken	0.000439672
30	Spain	Lamb	0.000428556
31	Venezuela	Peas, Green	0.00041668
32	Brazil	Beef	0.000411508
33	Indonesia	Avocados	0.000405237
34	Venezuela	Beans, Green	0.000391976
35	Venezuela	Lentils	0.000390575
36	Venezuela	Quinces	0.000350136
37	Brazil	Cucumbers And Gherkins	0.000346549
38	Turkey	Anise, Badian, Fennel, Corian.	0.000320366
39	Thailand	Egg	0.000315663
40	Venezuela	Cherries	0.000310633
41	Indonesia	Roots And Tubers, Nes	0.000309524
42	Venezuela	Avocados	0.000307031
43	Thailand	Spices, Nes	0.000277778
44	Brazil	Lettuce And Chicory	0.000274518
45	Indonesia	Lemons And Limes	0.000265359
46	Thailand	Chicken	0.000262441
47	Indonesia	Vanilla	0.000258067
48	Canada	Lamb	0.000257329
49	Australia	Beef	0.000245097
50	World	Lamb	0.000244456
51	France	Mangoes, Mangosteens, Guavas	0.00024424
52	Brazil	Avocados	0.000242905
53	Brazil	Spinach	0.000236455
54	Brazil	Eggplants (Aubergines)	0.000235499
55	Russia	Leguminous Vegetables, Nes	0.000234645
56	Brazil	Peas, Green	0.000234229
57	World	Vanilla	0.000224865
58	Brazil	Cauliflowers And Broccoli	0.000219905
59	Venezuela	Pork	0.000219757
60	China	Anise, Badian, Fennel, Corian.	0.000219632
61	Poland	Lamb	0.00021717
62	Thailand	Lemons And Limes	0.00021645
63	France	Fruit Fresh Nes	0.000213582
64	United States of America	Roots And Tubers, Nes	0.000205939
65	Russia	Lamb	0.000198855
66	Brazil	Cherries	0.000198505
67	Brazil	Barley	0.000191449
68	Thailand	Barley	0.000191093
69	Poland	Anise, Badian, Fennel, Corian.	0.000190735
70	Mexico	Vanilla	0.00019062
71	Indonesia	Cucumbers And Gherkins	0.000188406
72	Thailand	Lentils	0.000186402
73	Poland	Leguminous Vegetables, Nes	0.00018431
74	India	Spices, Nes	0.000179487
75	Brazil	Egg	0.000178476
76	World	Spices, Nes	0.00017735
77	Venezuela	Buckwheat	0.000170166
78	Belgium	Lamb	0.00016756
79	Venezuela	Oats	0.000167528
80	Russia	Anise, Badian, Fennel, Corian.	0.000164251
81	Brazil	Beans, Green	0.000162674
82	Thailand	Pork	0.000159092
83	Indonesia	Beans, Green	0.000154052
84	Brazil	Onions (Inc. Shallots), Green	0.000151397
85	Brazil	Pulses, Nes	0.000150432
86	Indonesia	Pulses, Nes	0.00014928
87	Mexico	Broad Beans, Horse Beans, Dry	0.000149233
88	India	Beef	0.000149165
89	Brazil	Chicken	0.000148384
90	Indonesia	Eggplants (Aubergines)	0.000146685
91	Venezuela	Plums And Sloes	0.000146491
92	Venezuela	Pumpkins, Squash And Gourds	0.000141558
93	India	Roots And Tubers, Nes	0.000141254
94	Brazil	Quinces	0.000140917
95	France	Lamb	0.000139257
96	Italy	Lamb	0.000138319
97	World	Roots And Tubers, Nes	0.000135696
98	Switzerland	Lamb	0.000135041
99	Russia	Almonds, With Shell	0.000133851
100	Indonesia	Chillies And Peppers, Green	0.00013347
101	France	Bananas	0.000133452
102	Australia	Avocados	0.000130632
103	Mexico	Barley	0.000130356
104	Venezuela	Wheat	0.000129938
105	Brazil	Chillies And Peppers, Dry	0.000128569
106	India	Barley	0.000128061
107	Venezuela	Nuts, Nes	0.000125932
108	Sweden	Lamb	0.000125666
109	Brazil	Goat	0.000125113
110	Germany	Lamb	0.000123474
111	Thailand	Cucumbers And Gherkins	0.000122699
112	Thailand	Beans, Green	0.000120968
113	Indonesia	Tomatoes	0.000119266
114	Brazil	Beans, Dry	0.000118232
115	Venezuela	Spinach	0.00011772
116	Australia	Barley	0.000117566
117	Brazil	Chick Peas	0.000117302
118	Mexico	Beef	0.000117223
119	Thailand	Peas, Dry	0.000115872
120	France	Spices, Nes	0.000112179
121	Spain	Spices, Nes	0.000112179
122	Thailand	Mustard Seed	0.000111534
123	Indonesia	Chillies And Peppers, Dry	0.000110755
124	India	Beans, Green	0.000109685
125	Indonesia	Cinnamon (Canella)	0.000108173
126	South Korea	Beef	0.000107518
127	Brazil	Pork	0.000107282
128	Turkey	Spices, Nes	0.000107034
129	Poland	Quinces	0.000104807
130	Sweden	Blueberries	0.000104588
131	Brazil	Strawberries	0.000100341
132	Thailand	Eggplants (Aubergines)	9.90099e-05
133	Thailand	Chick Peas	9.80773e-05
134	Brazil	Lemons And Limes	9.73918e-05
135	India	Milk	9.72719e-05
136	Netherlands	Lamb	9.68227e-05
137	Belgium	Anise, Badian, Fennel, Corian.	9.59893e-05
138	India	Cucumbers And Gherkins	9.42146e-05
139	Brazil	Dates	9.41239e-05
140	Germany	Anise, Badian, Fennel, Corian.	9.29306e-05
141	Venezuela	Pears	9.24447e-05
142	World	Beef	8.9331e-05
143	Russia	Beef	8.92158e-05
144	Brazil	Chestnuts	8.91639e-05
145	World	Avocados	8.89901e-05
146	India	Egg	8.81912e-05
147	Thailand	Leguminous Vegetables, Nes	8.80127e-05
148	Venezuela	Apples	8.75827e-05
149	Indonesia	Goat	8.75723e-05
150	Brazil	Oats	8.75413e-05
151	Indonesia	Pork	8.73112e-05
152	India	Buckwheat	8.70904e-05
153	Thailand	Cauliflowers And Broccoli	8.70827e-05
154	Australia	Egg	8.66788e-05
155	World	Cinnamon (Canella)	8.583e-05
156	Thailand	Peas, Green	8.53388e-05
157	Venezuela	Cucumbers And Gherkins	8.52094e-05
158	Indonesia	Beans, Dry	8.48675e-05
159	Canada	Beef	8.44702e-05
160	Indonesia	Egg	8.41566e-05
161	India	Lettuce And Chicory	8.40477e-05
162	United States of America	Beef	8.29934e-05
163	Netherlands	Anise, Badian, Fennel, Corian.	8.29738e-05
164	Indonesia	Maize, Green	8.10171e-05
165	United States of America	Milk	8.06246e-05
166	Turkey	Milk	8.03647e-05
167	United States of America	Broad Beans, Horse Beans, Dry	8.02889e-05
168	Australia	Beans, Green	7.98582e-05
169	Russia	Spices, Nes	7.9758e-05
170	United States of America	Avocados	7.95498e-05
171	Brazil	Rice, Paddy	7.93618e-05
172	Turkey	Beef	7.85213e-05
173	Brazil	Chillies And Peppers, Green	7.81722e-05
174	Thailand	Roots And Tubers, Nes	7.69704e-05
175	World	Sesame Seed	7.65928e-05
176	India	Spinach	7.64053e-05
177	India	Beans, Dry	7.60964e-05
178	Thailand	Goat	7.46954e-05
179	Australia	Broad Beans, Horse Beans, Dry	7.41457e-05
180	Poland	Chestnuts	7.4141e-05
181	Indonesia	Onions, Dry	7.38636e-05
182	Russia	Milk	7.35843e-05
183	World	Milk	7.35052e-05
184	India	Chicken	7.33217e-05
185	Brazil	Pears	7.28925e-05
186	Canada	Spinach	7.25801e-05
187	Australia	Chicken	7.20643e-05
188	World	Beans, Dry	7.18168e-05
189	Indonesia	Beef	7.17698e-05
190	World	Ginger	7.16418e-05
191	Brazil	Sesame Seed	7.15246e-05
192	Spain	Milk	7.11737e-05
193	Indonesia	Chicken	6.99674e-05
194	Mexico	Plums And Sloes	6.96834e-05
195	Spain	Beef	6.92488e-05
196	Venezuela	Lemons And Limes	6.9188e-05
197	Japan	Broad Beans, Horse Beans, Dry	6.90314e-05
198	Australia	Raspberries	6.88829e-05
199	Brazil	Buckwheat	6.87607e-05
200	India	Pork	6.85704e-05
201	Mexico	Egg	6.84739e-05
202	Venezuela	Beans, Dry	6.77601e-05
203	Brazil	Vegetables Fresh Nes	6.70065e-05
204	Poland	Cranberries	6.66667e-05
205	Thailand	Wheat	6.6535e-05
206	Indonesia	Vegetables Fresh Nes	6.61765e-05
207	Brazil	Lentils	6.61616e-05
208	France	Cassava	6.53062e-05
209	Thailand	Beans, Dry	6.52706e-05
210	Canada	Milk	6.41979e-05
211	Turkey	Avocados	6.40625e-05
212	Indonesia	Mangoes, Mangosteens, Guavas	6.38193e-05
213	Mexico	Avocados	6.33639e-05
214	Venezuela	Roots And Tubers, Nes	6.22172e-05
215	Mexico	Blueberries	6.17742e-05
216	China	Beef	6.15483e-05
217	Indonesia	Pumpkins, Squash And Gourds	6.14251e-05
218	Mexico	Sesame Seed	6.10259e-05
219	Russia	Cranberries	6.08696e-05
220	Canada	Beans, Green	5.99486e-05
221	South Korea	Milk	5.99106e-05
222	Turkey	Buckwheat	5.94794e-05
223	Brazil	Apricots	5.91758e-05
224	Brazil	Maize, Green	5.91753e-05
225	Venezuela	Eggplants (Aubergines)	5.89121e-05
226	Venezuela	Strawberries	5.88866e-05
227	Indonesia	Cabbages And Other Brassicas	5.88235e-05
228	Japan	Beef	5.83295e-05
229	United Kingdom	Lamb	5.82958e-05
230	Mexico	Milk	5.8285e-05
231	Russia	Barley	5.7475e-05
232	Russia	Vanilla	5.74062e-05
233	Canada	Blueberries	5.73418e-05
234	Mexico	Pork	5.73014e-05
235	Brazil	Pumpkins, Squash And Gourds	5.70343e-05
236	Mexico	Chicken	5.69289e-05
237	Russia	Avocados	5.66925e-05
238	Mexico	Leguminous Vegetables, Nes	5.65734e-05
239	Australia	Pork	5.64851e-05
240	Australia	Goat	5.64339e-05
241	Australia	Rye	5.63829e-05
242	Canada	Strawberries	5.60361e-05
243	Thailand	Lettuce And Chicory	5.49753e-05
244	Poland	Beef	5.44098e-05
245	Japan	Barley	5.43115e-05
246	World	Barley	5.41907e-05
247	World	Beans, Green	5.40323e-05
248	Thailand	Cabbages And Other Brassicas	5.386e-05
249	India	Sesame Seed	5.34907e-05
250	India	Goat	5.34745e-05
251	Thailand	Vegetables Fresh Nes	5.3169e-05
252	Mexico	Goat	5.25984e-05
253	Indonesia	Nuts, Nes	5.15106e-05
254	Netherlands	Cherries	5.13539e-05
255	Thailand	Sesame Seed	5.12856e-05
256	Thailand	Rice, Paddy	5.1041e-05
257	Australia	Cucumbers And Gherkins	5.10333e-05
258	Brazil	Nuts, Nes	5.08864e-05
259	France	Sugar Cane	5.08565e-05
260	Mexico	Beans, Green	5.07264e-05
261	Venezuela	Peas, Dry	5.06009e-05
262	Venezuela	Sesame Seed	5.03533e-05
263	Turkey	Barley	5.02397e-05
264	Sweden	Raspberries	5.00918e-05
265	Venezuela	Lettuce And Chicory	5.00384e-05
266	Turkey	Currants	4.99212e-05
267	Mexico	Anise, Badian, Fennel, Corian.	4.86767e-05
268	World	Egg	4.83939e-05
269	United States of America	Cucumbers And Gherkins	4.83701e-05
270	Thailand	Pumpkins, Squash And Gourds	4.7957e-05
271	Venezuela	Oranges	4.79114e-05
272	Brazil	Mangoes, Mangosteens, Guavas	4.78147e-05
273	South Korea	Barley	4.74741e-05
274	South Korea	Egg	4.73915e-05
275	Venezuela	Tomatoes	4.72741e-05
276	Canada	Egg	4.64496e-05
277	World	Pulses, Nes	4.6238e-05
278	Brazil	Rye	4.62295e-05
279	Spain	Broad Beans, Horse Beans, Dry	4.58916e-05
280	Japan	Milk	4.543e-05
281	United States of America	Beans, Green	4.49986e-05
282	Sweden	Currants	4.49236e-05
283	China	Spices, Nes	4.49212e-05
284	Brazil	Cabbages And Other Brassicas	4.48234e-05
285	India	Vanilla	4.47235e-05
286	Venezuela	Rapeseed	4.45781e-05
287	Russia	Egg	4.43294e-05
288	Brazil	Onions, Dry	4.41767e-05
289	Mexico	Apricots	4.41529e-05
290	Mexico	Pistachios	4.40729e-05
291	Italy	Beef	4.39179e-05
292	Canada	Plums And Sloes	4.37997e-05
293	India	Apricots	4.36914e-05
294	Switzerland	Avocados	4.36724e-05
295	Switzerland	Plums And Sloes	4.32672e-05
296	Russia	Plums And Sloes	4.2936e-05
297	India	Lentils	4.28969e-05
298	Spain	Barley	4.28043e-05
299	Thailand	Pulses, Nes	4.27997e-05
300	Canada	Goat	4.2727e-05
301	Thailand	Mangoes, Mangosteens, Guavas	4.25894e-05
302	Mexico	Spices, Nes	4.23868e-05
303	China	Plums And Sloes	4.23303e-05
304	United States of America	Barley	4.22769e-05
305	China	Vanilla	4.20534e-05
306	China	Barley	4.16667e-05
307	Poland	Milk	4.13296e-05
308	India	Pulses, Nes	4.11677e-05
309	Indonesia	Carrots And Turnips	4.10451e-05
310	France	Coconuts	4.09903e-05
311	China	Avocados	4.07909e-05
312	Mexico	Pumpkins, Squash And Gourds	4.04512e-05
313	Canada	Barley	4.03918e-05
314	Italy	Milk	4.03791e-05
315	World	Chicken	4.02344e-05
316	Thailand	Chillies And Peppers, Green	3.96842e-05
317	Mexico	Rice, Paddy	3.96579e-05
318	South Korea	Chicken	3.94011e-05
319	Thailand	Sunflower Seed	3.88215e-05
320	Germany	Avocados	3.88199e-05
321	Canada	Chicken	3.8618e-05
322	Poland	Strawberries	3.85846e-05
323	Japan	Egg	3.85134e-05
324	World	Broad Beans, Horse Beans, Dry	3.80879e-05
325	Venezuela	Cauliflowers And Broccoli	3.76269e-05
326	India	Pumpkins, Squash And Gourds	3.75671e-05
327	Thailand	Chillies And Peppers, Dry	3.73661e-05
328	Brazil	Fruit Fresh Nes	3.72762e-05
329	Venezuela	Goat	3.70335e-05
330	Russia	Chicken	3.68552e-05
331	United States of America	Pumpkins, Squash And Gourds	3.65838e-05
332	Australia	Mangoes, Mangosteens, Guavas	3.65715e-05
333	Germany	Quinces	3.65566e-05
334	Canada	Raspberries	3.64402e-05
335	Saudi Arabia	Lettuce And Chicory	3.64394e-05
336	Poland	Barley	3.63826e-05
337	Mexico	Beans, Dry	3.63469e-05
338	India	Broad Beans, Horse Beans, Dry	3.62895e-05
339	World	Leguminous Vegetables, Nes	3.62319e-05
340	Mexico	Lemons And Limes	3.61159e-05
341	Saudi Arabia	Lamb	3.60572e-05
342	Poland	Grapes	3.59763e-05
343	Russia	Lemons And Limes	3.59091e-05
344	Russia	Roots And Tubers, Nes	3.56498e-05
345	World	Goat	3.56082e-05
346	Venezuela	Rice, Paddy	3.53187e-05
347	World	Chillies And Peppers, Dry	3.51746e-05
348	Canada	Pork	3.51435e-05
349	World	Pork	3.51329e-05
350	Thailand	Tomatoes	3.51064e-05
351	South Korea	Pork	3.50473e-05
352	Brazil	Groundnuts, With Shell	3.48943e-05
353	Indonesia	Oranges	3.47975e-05
354	Belgium	Quinces	3.4626e-05
355	Russia	Apricots	3.43719e-05
356	Venezuela	Potatoes	3.42721e-05
357	Thailand	Sweet Potatoes	3.42359e-05
358	China	Milk	3.38028e-05
359	Indonesia	Rice, Paddy	3.37391e-05
360	World	Plums And Sloes	3.37208e-05
361	Australia	Pumpkins, Squash And Gourds	3.36957e-05
362	Mexico	Pears	3.35306e-05
363	Russia	Cinnamon (Canella)	3.34787e-05
364	Russia	Broad Beans, Horse Beans, Dry	3.34225e-05
365	India	Mustard Seed	3.31067e-05
366	Spain	Avocados	3.28947e-05
367	South Korea	Chillies And Peppers, Green	3.28125e-05
368	India	Plums And Sloes	3.27843e-05
369	World	Blueberries	3.27667e-05
370	Indonesia	Soybeans	3.26275e-05
371	Canada	Peas, Green	3.25703e-05
372	Brazil	Plums And Sloes	3.25004e-05
373	Brazil	Tomatoes	3.24719e-05
374	Mexico	Spinach	3.23407e-05
375	Mexico	Vegetables Fresh Nes	3.23087e-05
376	India	Cherries	3.22841e-05
377	Indonesia	Garlic	3.21409e-05
378	Turkey	Egg	3.20912e-05
379	Japan	Chicken	3.20198e-05
380	Saudi Arabia	Apricots	3.1362e-05
381	Russia	Fruit Fresh Nes	3.13089e-05
382	Netherlands	Quinces	3.11634e-05
383	China	Egg	3.10621e-05
384	Russia	Pork	3.0946e-05
385	Brazil	Wheat	3.07677e-05
386	Australia	Beans, Dry	3.06974e-05
387	Venezuela	Chillies And Peppers, Green	3.04288e-05
388	Belgium	Avocados	3.04285e-05
389	Mexico	Cauliflowers And Broccoli	3.03754e-05
390	Mexico	Pulses, Nes	3.02888e-05
391	Poland	Egg	3.01794e-05
392	Australia	Apricots	3.01621e-05
393	Mexico	Mangoes, Mangosteens, Guavas	3.01592e-05
394	India	Chillies And Peppers, Dry	3.01497e-05
395	Japan	Buckwheat	3.00801e-05
396	United States of America	Egg	2.99535e-05
397	India	Chick Peas	2.98038e-05
398	China	Broad Beans, Horse Beans, Dry	2.97949e-05
399	Australia	Cherries	2.97082e-05
400	Japan	Pork	2.92496e-05
401	Australia	Plums And Sloes	2.91637e-05
402	Switzerland	Beef	2.91056e-05
403	Canada	Pumpkins, Squash And Gourds	2.89966e-05
404	Australia	Chick Peas	2.89858e-05
405	Belgium	Beef	2.89384e-05
406	Australia	Cauliflowers And Broccoli	2.89261e-05
407	Poland	Apricots	2.88982e-05
408	Japan	Beans, Green	2.88018e-05
409	Spain	Egg	2.85367e-05
410	Brazil	Bananas	2.85259e-05
411	World	Chick Peas	2.84643e-05
412	China	Fruit Fresh Nes	2.83205e-05
413	Australia	Mustard Seed	2.82972e-05
414	Mexico	Peas, Dry	2.82084e-05
415	Mexico	Cucumbers And Gherkins	2.80173e-05
416	India	Rice, Paddy	2.79414e-05
417	Mexico	Lamb	2.78977e-05
418	United States of America	Anise, Badian, Fennel, Corian.	2.78828e-05
419	Thailand	Soybeans	2.78299e-05
420	China	Leguminous Vegetables, Nes	2.78031e-05
421	Brazil	Peas, Dry	2.76981e-05
422	Russia	Quinces	2.76845e-05
423	Mexico	Quinces	2.7546e-05
424	Mexico	Lentils	2.74337e-05
425	Brazil	Garlic	2.73992e-05
426	World	Pumpkins, Squash And Gourds	2.73959e-05
427	India	Lemons And Limes	2.72798e-05
428	Japan	Chestnuts	2.71195e-05
429	Italy	Broad Beans, Horse Beans, Dry	2.70563e-05
430	Russia	Cherries	2.70469e-05
431	France	Beef	2.69599e-05
432	Mexico	Peas, Green	2.69408e-05
433	Canada	Cauliflowers And Broccoli	2.68214e-05
434	Turkey	Chicken	2.66805e-05
435	Japan	Roots And Tubers, Nes	2.66219e-05
436	Poland	Chillies And Peppers, Dry	2.65318e-05
437	India	Chillies And Peppers, Green	2.64215e-05
438	Australia	Spinach	2.64026e-05
439	Switzerland	Milk	2.63743e-05
440	Turkey	Raspberries	2.63518e-05
441	Germany	Chillies And Peppers, Dry	2.63462e-05
442	Italy	Barley	2.63455e-05
443	Brazil	Sugar Cane	2.63184e-05
444	Brazil	Potatoes	2.63037e-05
445	India	Cinnamon (Canella)	2.60822e-05
446	Belgium	Milk	2.60271e-05
447	Poland	Chick Peas	2.59259e-05
448	World	Lemons And Limes	2.58627e-05
449	Brazil	Almonds, With Shell	2.58574e-05
450	Brazil	Oranges	2.58558e-05
451	China	Chicken	2.58249e-05
452	Germany	Beef	2.58124e-05
453	South Korea	Goat	2.58001e-05
454	Thailand	Onions, Dry	2.57555e-05
455	Mexico	Apples	2.56952e-05
456	World	Lentils	2.56342e-05
457	Turkey	Broad Beans, Horse Beans, Dry	2.55226e-05
458	Mexico	Chillies And Peppers, Dry	2.54881e-05
459	Australia	Lentils	2.54439e-05
460	Venezuela	Vegetables Fresh Nes	2.54188e-05
461	Italy	Leguminous Vegetables, Nes	2.53623e-05
462	Turkey	Mustard Seed	2.53269e-05
463	Poland	Eggplants (Aubergines)	2.5212e-05
464	Italy	Avocados	2.51211e-05
465	Poland	Chicken	2.5091e-05
466	India	Leguminous Vegetables, Nes	2.49269e-05
467	United States of America	Chicken	2.49032e-05
468	Russia	Spinach	2.48794e-05
469	Australia	Lettuce And Chicory	2.48374e-05
470	India	Apples	2.46059e-05
471	Indonesia	Potatoes	2.45518e-05
472	China	Cinnamon (Canella)	2.45251e-05
473	Australia	Peas, Dry	2.44856e-05
474	World	Rice, Paddy	2.44841e-05
475	Indonesia	Fruit Fresh Nes	2.43766e-05
476	United States of America	Spices, Nes	2.42798e-05
477	China	Pork	2.42584e-05
478	Mexico	Roots And Tubers, Nes	2.41829e-05
479	Poland	Cucumbers And Gherkins	2.4151e-05
480	China	Currants	2.41373e-05
481	World	Cucumbers And Gherkins	2.4065e-05
482	India	Sunflower Seed	2.40358e-05
483	Indonesia	Groundnuts, With Shell	2.40081e-05
484	World	Fruit Fresh Nes	2.39765e-05
485	Turkey	Leguminous Vegetables, Nes	2.39644e-05
486	Poland	Pork	2.38192e-05
487	Poland	Goat	2.37718e-05
488	Spain	Chicken	2.37253e-05
489	Canada	Lettuce And Chicory	2.37192e-05
490	Venezuela	Cabbages And Other Brassicas	2.37037e-05
491	India	Eggplants (Aubergines)	2.35621e-05
492	Australia	Currants	2.34778e-05
493	China	Cherries	2.33427e-05
494	Poland	Raspberries	2.32308e-05
495	India	Tomatoes	2.32294e-05
496	Saudi Arabia	Broad Beans, Horse Beans, Dry	2.32249e-05
497	Sweden	Milk	2.31166e-05
498	China	Apricots	2.30181e-05
499	China	Grassnes	2.30006e-05
500	Mexico	Raspberries	2.29716e-05
501	Mexico	Onions, Dry	2.29295e-05
502	Russia	Grassnes	2.2914e-05
503	Poland	Plums And Sloes	2.28525e-05
504	Brazil	Soybeans	2.28133e-05
505	Brazil	Sweet Potatoes	2.27885e-05
506	India	Peas, Dry	2.26615e-05
507	China	Cucumbers And Gherkins	2.26386e-05
508	Mexico	Cherries	2.25818e-05
509	China	Roots And Tubers, Nes	2.25632e-05
510	Indonesia	Sweet Potatoes	2.25609e-05
511	Sweden	Barley	2.25299e-05
512	Brazil	Grapes	2.24144e-05
513	Japan	Goat	2.23949e-05
514	Japan	Cauliflowers And Broccoli	2.23945e-05
515	India	Maize, Green	2.23529e-05
516	China	Lemons And Limes	2.22727e-05
517	Japan	Spinach	2.22002e-05
518	Russia	Pears	2.21592e-05
519	Thailand	Grassnes	2.19961e-05
520	Sweden	Strawberries	2.19587e-05
521	Russia	Beans, Green	2.1949e-05
522	Venezuela	Sweet Potatoes	2.19347e-05
523	Poland	Peas, Green	2.19181e-05
524	Australia	Oats	2.18704e-05
525	France	Milk	2.18702e-05
526	Thailand	Potatoes	2.18634e-05
527	Japan	Plums And Sloes	2.18062e-05
528	Mexico	Tomatoes	2.18007e-05
529	Russia	Lettuce And Chicory	2.17963e-05
530	Russia	Goat	2.1767e-05
531	Mexico	Lettuce And Chicory	2.17375e-05
532	Russia	Apples	2.1588e-05
533	France	Leguminous Vegetables, Nes	2.14493e-05
534	India	Onions, Dry	2.13349e-05
535	Belgium	Barley	2.10078e-05
536	Spain	Leguminous Vegetables, Nes	2.08696e-05
537	Canada	Broad Beans, Horse Beans, Dry	2.08608e-05
538	Belgium	Leguminous Vegetables, Nes	2.08359e-05
539	China	Maize, Green	2.07478e-05
540	Venezuela	Sunflower Seed	2.07391e-05
541	Japan	Cherries	2.07178e-05
542	World	Mangoes, Mangosteens, Guavas	2.05061e-05
543	Spain	Cherries	2.04499e-05
544	South Korea	Rye	2.04454e-05
545	World	Groundnuts, With Shell	2.03843e-05
546	India	Soybeans	1.99234e-05
547	Spain	Raspberries	1.98113e-05
548	Venezuela	Mangoes, Mangosteens, Guavas	1.97133e-05
549	Germany	Milk	1.96823e-05
550	Mexico	Eggplants (Aubergines)	1.96622e-05
551	Switzerland	Barley	1.96294e-05
552	World	Strawberries	1.95509e-05
553	Spain	Pulses, Nes	1.95222e-05
554	India	Vegetables Fresh Nes	1.94557e-05
555	Canada	Grapes	1.93951e-05
556	Italy	Egg	1.93001e-05
557	South Korea	Sesame Seed	1.92891e-05
558	Turkey	Pork	1.92721e-05
559	Russia	Oranges	1.92634e-05
560	Germany	Apricots	1.92308e-05
561	Mexico	Chillies And Peppers, Green	1.92042e-05
562	Brazil	Carrots And Turnips	1.91285e-05
563	Mexico	Chick Peas	1.89888e-05
564	Turkey	Spinach	1.89625e-05
565	Venezuela	Onions, Dry	1.89492e-05
566	Netherlands	Leguminous Vegetables, Nes	1.89036e-05
567	Brazil	Sunflower Seed	1.88782e-05
568	Germany	Barley	1.88295e-05
569	Russia	Cauliflowers And Broccoli	1.87758e-05
570	South Korea	Beans, Dry	1.87316e-05
571	India	Avocados	1.87192e-05
572	Russia	Cucumbers And Gherkins	1.8615e-05
573	Thailand	Sugar Cane	1.85899e-05
574	Sweden	Beef	1.85564e-05
575	World	Spinach	1.85078e-05
576	United States of America	Goat	1.84309e-05
577	Poland	Cherries	1.8424e-05
578	Thailand	Nuts, Nes	1.84201e-05
579	Poland	Cauliflowers And Broccoli	1.84082e-05
580	Venezuela	Cassava	1.83839e-05
581	China	Goat	1.8361e-05
582	India	Pears	1.82703e-05
583	Canada	Cucumbers And Gherkins	1.82512e-05
584	Thailand	Garlic	1.82045e-05
585	Thailand	Ginger	1.82017e-05
586	Spain	Currants	1.80754e-05
587	Spain	Lentils	1.8049e-05
588	United States of America	Pork	1.80326e-05
589	Brazil	Rapeseed	1.80131e-05
590	Poland	Fruit Fresh Nes	1.79628e-05
591	Canada	Apricots	1.79544e-05
592	Mexico	Oats	1.78887e-05
593	Thailand	Maize, Green	1.78418e-05
594	South Korea	Buckwheat	1.78324e-05
595	Japan	Pumpkins, Squash And Gourds	1.77305e-05
596	Spain	Almonds, With Shell	1.76924e-05
597	Russia	Maize, Green	1.76814e-05
598	Russia	Mangoes, Mangosteens, Guavas	1.76117e-05
599	Spain	Pork	1.76051e-05
600	China	Spinach	1.75976e-05
601	Mexico	Soybeans	1.75362e-05
602	France	Barley	1.74793e-05
603	France	Chick Peas	1.73611e-05
604	Spain	Chick Peas	1.73611e-05
605	United States of America	Pulses, Nes	1.73499e-05
606	India	Mangoes, Mangosteens, Guavas	1.73274e-05
607	China	Mustard Seed	1.72676e-05
608	Saudi Arabia	Pears	1.72361e-05
609	South Korea	Spinach	1.72056e-05
610	Mexico	Sunflower Seed	1.71728e-05
611	Australia	Lemons And Limes	1.71585e-05
612	Japan	Bananas	1.70982e-05
613	India	Ginger	1.7044e-05
614	Venezuela	Sugar Cane	1.70185e-05
615	Russia	Eggplants (Aubergines)	1.69753e-05
616	World	Raspberries	1.69567e-05
617	Russia	Grapes	1.68957e-05
618	China	Strawberries	1.67884e-05
619	South Korea	Oats	1.6766e-05
620	Sweden	Plums And Sloes	1.67224e-05
621	Venezuela	Garlic	1.66837e-05
622	China	Beans, Green	1.66161e-05
623	United States of America	Grassnes	1.65776e-05
624	Thailand	Groundnuts, With Shell	1.65578e-05
625	World	Eggplants (Aubergines)	1.65262e-05
626	Australia	Strawberries	1.6429e-05
627	Russia	Tomatoes	1.64232e-05
628	Saudi Arabia	Lemons And Limes	1.6359e-05
629	United States of America	Rye	1.6335e-05
630	Turkey	Beans, Green	1.63234e-05
631	Canada	Cherries	1.628e-05
632	Mexico	Buckwheat	1.61884e-05
633	Canada	Pears	1.6151e-05
634	Switzerland	Cherries	1.61487e-05
635	World	Nuts, Nes	1.60475e-05
636	Italy	Chicken	1.60461e-05
637	Venezuela	Grapes	1.60185e-05
638	Switzerland	Egg	1.59803e-05
639	Saudi Arabia	Beans, Green	1.59299e-05
640	India	Groundnuts, With Shell	1.58902e-05
641	United Kingdom	Leguminous Vegetables, Nes	1.57952e-05
642	Germany	Egg	1.57919e-05
643	Indonesia	Sugar Cane	1.57912e-05
644	United States of America	Quinces	1.57788e-05
645	India	Cauliflowers And Broccoli	1.57778e-05
646	United States of America	Eggplants (Aubergines)	1.57567e-05
647	India	Carrots And Turnips	1.57314e-05
648	Brazil	Grassnes	1.57082e-05
649	Mexico	Rye	1.56236e-05
650	Belgium	Cherries	1.56128e-05
651	Switzerland	Spinach	1.56095e-05
652	Turkey	Sesame Seed	1.55954e-05
653	Netherlands	Beef	1.55478e-05
654	Saudi Arabia	Milk	1.55253e-05
655	South Korea	Pulses, Nes	1.55176e-05
656	Sweden	Cherries	1.5515e-05
657	Netherlands	Apricots	1.54915e-05
658	Japan	Lettuce And Chicory	1.54361e-05
659	China	Lettuce And Chicory	1.54169e-05
660	Switzerland	Beans, Green	1.53967e-05
661	India	Sweet Potatoes	1.53871e-05
662	Turkey	Goat	1.53307e-05
663	Venezuela	Carrots And Turnips	1.52928e-05
664	Mexico	Groundnuts, With Shell	1.52621e-05
665	Russia	Strawberries	1.52174e-05
666	Poland	Pears	1.51374e-05
667	South Korea	Eggplants (Aubergines)	1.51261e-05
668	United States of America	Mixed Grain	1.51171e-05
669	France	Currants	1.50977e-05
670	Russia	Buckwheat	1.50109e-05
671	World	Cranberries	1.49795e-05
672	Mexico	Strawberries	1.48854e-05
673	Russia	Blueberries	1.48519e-05
674	United States of America	Chillies And Peppers, Dry	1.48474e-05
675	World	Sugar Cane	1.48364e-05
676	United States of America	Spinach	1.47556e-05
677	Russia	Sesame Seed	1.47086e-05
678	South Korea	Lettuce And Chicory	1.4671e-05
679	World	Lettuce And Chicory	1.4671e-05
680	France	Egg	1.46353e-05
681	Germany	Cherries	1.46145e-05
682	World	Cherries	1.45959e-05
683	China	Quinces	1.4497e-05
684	Germany	Goat	1.44822e-05
685	United States of America	Fruit Fresh Nes	1.44563e-05
686	World	Maize, Green	1.44445e-05
687	United Kingdom	Grapes	1.44169e-05
688	World	Almonds, With Shell	1.43224e-05
689	Australia	Chillies And Peppers, Green	1.43181e-05
690	United States of America	Buckwheat	1.42857e-05
691	Australia	Groundnuts, With Shell	1.42683e-05
692	India	Garlic	1.41846e-05
693	Spain	Apricots	1.41357e-05
694	World	Tomatoes	1.41324e-05
695	Italy	Buckwheat	1.4094e-05
696	United Kingdom	Cherries	1.40929e-05
697	South Korea	Fruit Fresh Nes	1.39786e-05
698	Saudi Arabia	Barley	1.39474e-05
699	Poland	Tomatoes	1.38851e-05
700	Netherlands	Grapes	1.3829e-05
701	Indonesia	Bananas	1.38127e-05
702	Venezuela	Soybeans	1.37979e-05
703	France	Roots And Tubers, Nes	1.37764e-05
704	China	Oranges	1.3766e-05
705	China	Pumpkins, Squash And Gourds	1.37617e-05
706	United States of America	Chick Peas	1.37472e-05
707	Brazil	Cassava	1.37436e-05
708	World	Apricots	1.36218e-05
709	Poland	Currants	1.36149e-05
710	Australia	Soybeans	1.35699e-05
711	Mexico	Fruit Fresh Nes	1.35507e-05
712	United States of America	Rice, Paddy	1.352e-05
713	Spain	Goat	1.34927e-05
714	Turkey	Chestnuts	1.34892e-05
715	World	Oranges	1.3485e-05
716	Germany	Leguminous Vegetables, Nes	1.34619e-05
717	Thailand	Grapes	1.34608e-05
718	Germany	Raspberries	1.34238e-05
719	Russia	Raspberries	1.334e-05
720	Australia	Sunflower Seed	1.33396e-05
721	Turkey	Lettuce And Chicory	1.33329e-05
722	Belgium	Egg	1.33328e-05
723	Spain	Roots And Tubers, Nes	1.33316e-05
724	Switzerland	Chicken	1.3286e-05
725	Thailand	Oranges	1.32496e-05
726	Italy	Lentils	1.32115e-05
727	Australia	Wheat	1.32112e-05
728	Russia	Lentils	1.31906e-05
729	Italy	Beans, Green	1.31742e-05
730	World	Bananas	1.31665e-05
731	Australia	Berries Nes	1.31507e-05
732	Germany	Chicken	1.31293e-05
733	Sweden	Beans, Green	1.31253e-05
734	Saudi Arabia	Chillies And Peppers, Green	1.30841e-05
735	World	Cassava	1.30621e-05
736	Mexico	Oranges	1.30355e-05
737	Saudi Arabia	Beef	1.30173e-05
738	Germany	Pork	1.29544e-05
739	United States of America	Cassava	1.29446e-05
740	Russia	Pulses, Nes	1.29314e-05
741	World	Currants	1.29017e-05
742	Russia	Mustard Seed	1.2871e-05
743	France	Raspberries	1.28566e-05
744	Switzerland	Goat	1.27933e-05
745	France	Goat	1.27925e-05
746	Canada	Chillies And Peppers, Green	1.2778e-05
747	World	Cauliflowers And Broccoli	1.27321e-05
748	Switzerland	Broad Beans, Horse Beans, Dry	1.27147e-05
749	Spain	Chestnuts	1.27129e-05
750	India	Peas, Green	1.27037e-05
751	Mexico	Grassnes	1.27001e-05
752	China	Mangoes, Mangosteens, Guavas	1.26718e-05
753	India	Fruit Fresh Nes	1.25664e-05
754	Mexico	Cabbages And Other Brassicas	1.25114e-05
755	China	Eggplants (Aubergines)	1.25067e-05
756	Japan	Peas, Green	1.24995e-05
757	Thailand	Fruit Fresh Nes	1.2492e-05
758	Italy	Cherries	1.24844e-05
759	Turkey	Mixed Grain	1.24777e-05
760	Switzerland	Leguminous Vegetables, Nes	1.24398e-05
761	Belgium	Blueberries	1.24362e-05
762	Poland	Blueberries	1.23951e-05
763	China	Tomatoes	1.23883e-05
764	Germany	Plums And Sloes	1.2383e-05
765	France	Cherries	1.23383e-05
766	Netherlands	Milk	1.22528e-05
767	Mexico	Grapes	1.22508e-05
768	Turkey	Apricots	1.22207e-05
769	Venezuela	Groundnuts, With Shell	1.22207e-05
770	United States of America	Lemons And Limes	1.22104e-05
771	World	Buckwheat	1.22085e-05
772	Belgium	Lettuce And Chicory	1.22023e-05
773	South Korea	Chestnuts	1.21753e-05
774	France	Chicken	1.21677e-05
775	Saudi Arabia	Cabbages And Other Brassicas	1.21475e-05
776	Canada	Buckwheat	1.21462e-05
777	Germany	Lemons And Limes	1.21212e-05
778	World	Mustard Seed	1.21139e-05
779	Spain	Mixed Grain	1.21107e-05
780	China	Cabbages And Other Brassicas	1.21086e-05
781	Turkey	Pulses, Nes	1.21037e-05
782	Poland	Broad Beans, Horse Beans, Dry	1.20957e-05
783	Canada	Cranberries	1.20635e-05
784	Germany	Blueberries	1.20399e-05
785	Belgium	Cauliflowers And Broccoli	1.20083e-05
786	Saudi Arabia	Mangoes, Mangosteens, Guavas	1.19966e-05
787	South Korea	Plums And Sloes	1.19196e-05
788	Spain	Beans, Dry	1.18987e-05
789	Russia	Currants	1.18815e-05
790	Italy	Pork	1.18616e-05
791	Russia	Peas, Green	1.1802e-05
792	India	Rye	1.17566e-05
793	Poland	Lentils	1.16984e-05
794	World	Vegetables Fresh Nes	1.16861e-05
795	Switzerland	Pork	1.16827e-05
796	Belgium	Raspberries	1.16667e-05
797	Italy	Spinach	1.16519e-05
798	Japan	Beans, Dry	1.16188e-05
799	United States of America	Blueberries	1.1608e-05
800	Turkey	Chick Peas	1.1582e-05
801	Russia	Olives	1.15636e-05
802	World	Quinces	1.15485e-05
803	United States of America	Cherries	1.15478e-05
804	World	Chillies And Peppers, Green	1.15426e-05
805	Japan	Oats	1.15383e-05
806	Mexico	Coconuts	1.15284e-05
807	Germany	Broad Beans, Horse Beans, Dry	1.14591e-05
808	Sweden	Berries Nes	1.14438e-05
809	Spain	Quinces	1.14416e-05
810	Turkey	Mangoes, Mangosteens, Guavas	1.1427e-05
811	France	Pork	1.14172e-05
812	Belgium	Plums And Sloes	1.13782e-05
813	Switzerland	Apricots	1.13586e-05
814	Poland	Rice, Paddy	1.13469e-05
815	Venezuela	Bananas	1.12676e-05
816	Germany	Beans, Green	1.12637e-05
817	Netherlands	Barley	1.12318e-05
818	World	Chestnuts	1.1209e-05
819	India	Grassnes	1.1183e-05
820	Saudi Arabia	Lentils	1.11732e-05
821	Turkey	Rye	1.11493e-05
822	Belgium	Chicken	1.10848e-05
823	World	Peas, Green	1.10692e-05
824	Brazil	Olives	1.1069e-05
825	India	Cabbages And Other Brassicas	1.10451e-05
826	Thailand	Bananas	1.10276e-05
827	Switzerland	Cauliflowers And Broccoli	1.09772e-05
828	United States of America	Oats	1.09492e-05
829	Italy	Lettuce And Chicory	1.09396e-05
830	Mexico	Onions (Inc. Shallots), Green	1.0911e-05
831	Turkey	Lentils	1.08904e-05
832	Australia	Apples	1.08866e-05
833	World	Cabbages And Other Brassicas	1.0856e-05
834	France	Cauliflowers And Broccoli	1.08266e-05
835	Mexico	Nuts, Nes	1.08164e-05
836	France	Broad Beans, Horse Beans, Dry	1.07809e-05
837	Netherlands	Blueberries	1.07499e-05
838	Saudi Arabia	Quinces	1.06789e-05
839	Brazil	Coconuts	1.06213e-05
840	Australia	Sugar Cane	1.05936e-05
841	Spain	Grapes	1.05212e-05
842	Germany	Strawberries	1.05199e-05
843	United Kingdom	Milk	1.02802e-05
844	China	Cauliflowers And Broccoli	1.02564e-05
845	Spain	Spinach	1.02302e-05
846	Italy	Goat	1.02265e-05
847	Canada	Soybeans	1.02262e-05
848	Australia	Tomatoes	1.02124e-05
849	Australia	Cabbages And Other Brassicas	1.0191e-05
850	Turkey	Onions (Inc. Shallots), Green	1.01843e-05
851	Spain	Peas, Dry	1.01791e-05
852	China	Lentils	1.0179e-05
853	China	Pears	1.01609e-05
854	France	Beans, Green	1.01492e-05
855	United States of America	Raspberries	1.01415e-05
856	Spain	Rye	1.01369e-05
857	Spain	Oats	1.01025e-05
858	Spain	Plums And Sloes	1.00889e-05
859	Italy	Lemons And Limes	1.00818e-05
860	Switzerland	Lettuce And Chicory	1.00784e-05
861	Poland	Spinach	1.00497e-05
862	United States of America	Chillies And Peppers, Green	1.00465e-05
863	Mexico	Sugar Cane	1.00224e-05
864	World	Onions, Dry	9.97133e-06
865	India	Sugar Cane	9.93547e-06
866	Italy	Pistachios	9.92064e-06
867	Japan	Peas, Dry	9.87647e-06
868	Australia	Grapes	9.86568e-06
869	Spain	Beans, Green	9.84621e-06
870	Russia	Rice, Paddy	9.79912e-06
871	Poland	Chillies And Peppers, Green	9.78434e-06
872	Italy	Fruit Fresh Nes	9.76127e-06
873	Turkey	Cucumbers And Gherkins	9.74591e-06
874	Turkey	Pumpkins, Squash And Gourds	9.74297e-06
875	Belgium	Goat	9.73415e-06
876	Poland	Lettuce And Chicory	9.70601e-06
877	Russia	Rye	9.66299e-06
878	China	Rye	9.65251e-06
879	Poland	Buckwheat	9.63582e-06
880	South Korea	Soybeans	9.61253e-06
881	World	Soybeans	9.58914e-06
882	Canada	Vegetables Fresh Nes	9.5768e-06
883	Canada	Maize, Green	9.54008e-06
884	Germany	Spinach	9.52079e-06
885	Turkey	Strawberries	9.51928e-06
886	Belgium	Lemons And Limes	9.50107e-06
887	Switzerland	Raspberries	9.49184e-06
888	India	Rapeseed	9.47848e-06
889	United States of America	Mangoes, Mangosteens, Guavas	9.45858e-06
890	Belgium	Pork	9.44889e-06
891	South Korea	Ginger	9.40299e-06
892	Russia	Oats	9.40213e-06
893	World	Oats	9.38086e-06
894	China	Beans, Dry	9.37107e-06
895	Netherlands	Currants	9.36001e-06
896	Australia	Almonds, With Shell	9.32113e-06
897	World	Apples	9.25643e-06
898	China	Apples	9.24295e-06
899	Switzerland	Lentils	9.24252e-06
900	Spain	Lemons And Limes	9.22266e-06
901	Saudi Arabia	Eggplants (Aubergines)	9.21431e-06
902	China	Sugar Cane	9.21284e-06
903	World	Pistachios	9.19906e-06
904	Germany	Lettuce And Chicory	9.19517e-06
905	Netherlands	Egg	9.19315e-06
906	India	Oats	9.13729e-06
907	United States of America	Cauliflowers And Broccoli	9.11983e-06
908	India	Wheat	9.05615e-06
909	United Kingdom	Barley	9.04644e-06
910	Belgium	Broad Beans, Horse Beans, Dry	9.03263e-06
911	Turkey	Grapes	9.03044e-06
912	Mexico	Cassava	9.00741e-06
913	Indonesia	Ginger	8.95178e-06
914	China	Peas, Dry	8.94324e-06
915	Brazil	Apples	8.93997e-06
916	Spain	Lettuce And Chicory	8.93845e-06
917	Belgium	Beans, Green	8.9349e-06
918	Turkey	Cauliflowers And Broccoli	8.93142e-06
919	World	Coconuts	8.91685e-06
920	China	Sesame Seed	8.88982e-06
921	China	Peas, Green	8.88399e-06
922	Russia	Beans, Dry	8.8718e-06
923	Canada	Mustard Seed	8.86602e-06
924	France	Apricots	8.84998e-06
925	United States of America	Sweet Potatoes	8.83679e-06
926	Japan	Cucumbers And Gherkins	8.82732e-06
927	France	Spinach	8.8196e-06
928	Turkey	Beans, Dry	8.81631e-06
929	Australia	Rice, Paddy	8.81538e-06
930	Netherlands	Goat	8.81408e-06
931	Mexico	Rapeseed	8.80799e-06
932	Canada	Lentils	8.80475e-06
933	Turkey	Oats	8.79635e-06
934	Indonesia	Cassava	8.7861e-06
935	United Kingdom	Beef	8.68763e-06
936	Mexico	Mustard Seed	8.67476e-06
937	China	Rice, Paddy	8.64293e-06
938	South Korea	Pears	8.64162e-06
939	Canada	Rye	8.6045e-06
940	Australia	Oranges	8.59543e-06
941	World	Pears	8.59412e-06
942	Poland	Mustard Seed	8.58459e-06
943	Australia	Rapeseed	8.54605e-06
944	Germany	Chestnuts	8.54409e-06
945	United States of America	Mustard Seed	8.49906e-06
946	South Korea	Pumpkins, Squash And Gourds	8.49011e-06
947	World	Onions (Inc. Shallots), Green	8.48691e-06
948	Spain	Cauliflowers And Broccoli	8.47201e-06
949	Indonesia	Coconuts	8.45973e-06
950	Turkey	Plums And Sloes	8.4074e-06
951	Saudi Arabia	Pumpkins, Squash And Gourds	8.40336e-06
952	World	Grapes	8.36968e-06
953	Germany	Fruit Fresh Nes	8.35831e-06
954	Thailand	Coconuts	8.35522e-06
955	Japan	Soybeans	8.34384e-06
956	Turkey	Peas, Green	8.30959e-06
957	Italy	Cucumbers And Gherkins	8.30663e-06
958	Mexico	Bananas	8.28963e-06
959	Australia	Maize, Green	8.278e-06
960	Canada	Eggplants (Aubergines)	8.24645e-06
961	Germany	Lentils	8.21558e-06
962	Switzerland	Cabbages And Other Brassicas	8.1959e-06
963	China	Potatoes	8.19194e-06
964	Canada	Apples	8.19036e-06
965	Russia	Onions (Inc. Shallots), Green	8.18394e-06
966	Japan	Grapes	8.1561e-06
967	France	Strawberries	8.11297e-06
968	Russia	Soybeans	8.10991e-06
969	Italy	Raspberries	8.07307e-06
970	China	Vegetables Fresh Nes	8.069e-06
971	Russia	Chillies And Peppers, Green	8.04241e-06
972	Canada	Chick Peas	8.02325e-06
973	Venezuela	Coconuts	7.98722e-06
974	Switzerland	Currants	7.97448e-06
975	Venezuela	Fruit Fresh Nes	7.96874e-06
976	Japan	Rice, Paddy	7.94716e-06
977	Brazil	Sugar Beet	7.9336e-06
978	Mexico	Garlic	7.93179e-06
979	France	Lettuce And Chicory	7.92308e-06
980	Italy	Chick Peas	7.9139e-06
981	Sweden	Lettuce And Chicory	7.90776e-06
982	France	Chestnuts	7.90328e-06
983	World	Peas, Dry	7.88755e-06
984	China	Chillies And Peppers, Green	7.87615e-06
985	India	Coconuts	7.86734e-06
986	Canada	Cabbages And Other Brassicas	7.85936e-06
987	Russia	Pistachios	7.8373e-06
988	China	Buckwheat	7.83528e-06
989	Sweden	Peas, Green	7.81053e-06
990	Saudi Arabia	Apples	7.77303e-06
991	Mexico	Carrots And Turnips	7.76713e-06
992	Russia	Onions, Dry	7.76688e-06
993	Germany	Currants	7.71159e-06
994	China	Oats	7.67647e-06
995	Turkey	Quinces	7.66745e-06
996	South Korea	Rice, Paddy	7.64526e-06
997	Netherlands	Chicken	7.64314e-06
998	Netherlands	Pork	7.62414e-06
999	India	Potatoes	7.61867e-06
1000	Japan	Eggplants (Aubergines)	7.60901e-06
1001	Saudi Arabia	Sesame Seed	7.60857e-06
1002	Spain	Peas, Green	7.60291e-06
1003	France	Lentils	7.59941e-06
1004	Japan	Onions (Inc. Shallots), Green	7.59346e-06
1005	China	Carrots And Turnips	7.58924e-06
1006	Poland	Pumpkins, Squash And Gourds	7.58247e-06
1007	South Korea	Strawberries	7.55477e-06
1008	Canada	Carrots And Turnips	7.53228e-06
1009	World	Rye	7.51827e-06
1010	Belgium	Apricots	7.51705e-06
1011	United States of America	Lettuce And Chicory	7.50259e-06
1012	Australia	Pears	7.49488e-06
1013	Switzerland	Peas, Green	7.48776e-06
1014	Turkey	Cabbages And Other Brassicas	7.46999e-06
1015	Turkey	Lemons And Limes	7.39958e-06
1016	Canada	Tomatoes	7.3899e-06
1017	India	Strawberries	7.36812e-06
1018	Spain	Hazelnuts, With Shell	7.34934e-06
1019	Italy	Blueberries	7.32739e-06
1020	Japan	Strawberries	7.31685e-06
1021	United States of America	Beans, Dry	7.31634e-06
1022	Australia	Sweet Potatoes	7.31035e-06
1023	United States of America	Groundnuts, With Shell	7.30464e-06
1024	United States of America	Cabbages And Other Brassicas	7.30361e-06
1025	France	Pistachios	7.27059e-06
1026	Canada	Oats	7.23486e-06
1027	Turkey	Pears	7.20981e-06
1028	Poland	Soybeans	7.1948e-06
1029	France	Plums And Sloes	7.18168e-06
1030	Mexico	Potatoes	7.16646e-06
1031	Mexico	Almonds, With Shell	7.15072e-06
1032	Saudi Arabia	Goat	7.14897e-06
1033	Australia	Vegetables Fresh Nes	7.13129e-06
1034	Mexico	Dates	7.10475e-06
1035	Japan	Sugar Cane	7.10191e-06
1036	Turkey	Cherries	7.0922e-06
1037	Russia	Peas, Dry	7.07857e-06
1038	Italy	Cauliflowers And Broccoli	7.04225e-06
1039	South Korea	Cucumbers And Gherkins	7.03635e-06
1040	Mexico	Cranberries	6.98951e-06
1041	Turkey	Chillies And Peppers, Dry	6.97211e-06
1042	Russia	Cabbages And Other Brassicas	6.96838e-06
1043	Saudi Arabia	Tomatoes	6.95167e-06
1044	China	Onions, Dry	6.92785e-06
1045	Italy	Apricots	6.90499e-06
1046	Belgium	Spinach	6.89754e-06
1047	India	Berries Nes	6.87731e-06
1048	France	Vegetables Fresh Nes	6.85693e-06
1049	Italy	Cabbages And Other Brassicas	6.84597e-06
1050	China	Soybeans	6.84089e-06
1051	Italy	Peas, Green	6.83701e-06
1052	France	Grapes	6.79359e-06
1053	China	Pulses, Nes	6.78081e-06
1054	Poland	Maize, Green	6.75434e-06
1055	United States of America	Apricots	6.74395e-06
1056	India	Quinces	6.72067e-06
1057	Canada	Hazelnuts, With Shell	6.71775e-06
1058	Saudi Arabia	Almonds, With Shell	6.71656e-06
1059	Poland	Rye	6.7006e-06
1060	Sweden	Beans, Dry	6.69734e-06
1061	Belgium	Chestnuts	6.69718e-06
1062	Italy	Quinces	6.69046e-06
1063	World	Carrots And Turnips	6.6833e-06
1064	Russia	Potatoes	6.64677e-06
1065	Sweden	Cauliflowers And Broccoli	6.63456e-06
1066	Poland	Oats	6.63333e-06
1067	United Kingdom	Raspberries	6.62644e-06
1068	Poland	Beans, Green	6.6129e-06
1069	Turkey	Vegetables Fresh Nes	6.61209e-06
1070	South Korea	Apples	6.59824e-06
1071	Spain	Mustard Seed	6.55636e-06
1072	Canada	Beans, Dry	6.55315e-06
1073	Netherlands	Beans, Green	6.50364e-06
1074	China	Chick Peas	6.49203e-06
1075	Switzerland	Strawberries	6.49124e-06
1076	Turkey	Eggplants (Aubergines)	6.469e-06
1077	Canada	Nuts, Nes	6.45264e-06
1078	Belgium	Lentils	6.43968e-06
1079	Australia	Olives	6.42422e-06
1080	World	Potatoes	6.41175e-06
1081	Mexico	Sweet Potatoes	6.4029e-06
1082	Italy	Oats	6.38011e-06
1083	Italy	Chestnuts	6.37755e-06
1084	France	Cabbages And Other Brassicas	6.37382e-06
1085	Saudi Arabia	Peas, Dry	6.36523e-06
1086	Switzerland	Mustard Seed	6.36434e-06
1087	United States of America	Bananas	6.36237e-06
1088	Sweden	Egg	6.35514e-06
1089	Mexico	Maize, Green	6.35322e-06
1090	Japan	Vegetables Fresh Nes	6.26929e-06
1091	Belgium	Grapes	6.25339e-06
1092	United States of America	Onions (Inc. Shallots), Green	6.25e-06
1093	Australia	Bananas	6.24213e-06
1094	Switzerland	Fruit Fresh Nes	6.2292e-06
1095	Japan	Cabbages And Other Brassicas	6.21118e-06
1096	India	Oranges	6.21072e-06
1097	Australia	Nuts, Nes	6.20741e-06
1098	Australia	Grassnes	6.20559e-06
1099	Australia	Peas, Green	6.18801e-06
1100	Japan	Tomatoes	6.18619e-06
1101	Sweden	Pears	6.17321e-06
1102	South Korea	Grapes	6.09915e-06
1103	Italy	Plums And Sloes	6.09183e-06
1104	Saudi Arabia	Chick Peas	6.07165e-06
1105	Poland	Beans, Dry	6.0699e-06
1106	United Kingdom	Broad Beans, Horse Beans, Dry	6.06486e-06
1107	Netherlands	Cauliflowers And Broccoli	6.04961e-06
1108	Canada	Fruit Fresh Nes	6.03517e-06
1109	South Korea	Onions (Inc. Shallots), Green	6.02294e-06
1110	Italy	Beans, Dry	6.00601e-06
1111	Japan	Maize, Green	5.97322e-06
1112	Turkey	Sugar Cane	5.96949e-06
1113	World	Wheat	5.95502e-06
1114	Italy	Grapes	5.95115e-06
1115	Netherlands	Raspberries	5.94439e-06
1116	Russia	Wheat	5.94328e-06
1117	United States of America	Lentils	5.92397e-06
1118	Belgium	Cabbages And Other Brassicas	5.91837e-06
1119	World	Sweet Potatoes	5.91458e-06
1120	Poland	Garlic	5.90756e-06
1121	Poland	Onions, Dry	5.88404e-06
1122	Switzerland	Grapes	5.88048e-06
1123	Spain	Onions (Inc. Shallots), Green	5.87248e-06
1124	Belgium	Beans, Dry	5.87053e-06
1125	Turkey	Tomatoes	5.86592e-06
1126	Turkey	Dates	5.8625e-06
1127	South Korea	Tomatoes	5.85008e-06
1128	Canada	Potatoes	5.84009e-06
1129	Russia	Mixed Grain	5.82943e-06
1130	United Kingdom	Cauliflowers And Broccoli	5.77508e-06
1131	Poland	Cabbages And Other Brassicas	5.73738e-06
1132	Turkey	Fruit Fresh Nes	5.73723e-06
1133	Thailand	Cassava	5.72391e-06
1134	United States of America	Hazelnuts, With Shell	5.72253e-06
1135	Poland	Mixed Grain	5.70676e-06
1136	World	Mixed Grain	5.70676e-06
1137	Spain	Cabbages And Other Brassicas	5.68143e-06
1138	United States of America	Plums And Sloes	5.67519e-06
1139	South Korea	Rapeseed	5.65611e-06
1140	China	Onions (Inc. Shallots), Green	5.65082e-06
1141	South Korea	Groundnuts, With Shell	5.63132e-06
1142	United Kingdom	Beans, Green	5.62813e-06
1143	South Korea	Wheat	5.57776e-06
1144	Japan	Oranges	5.57701e-06
1145	Saudi Arabia	Beans, Dry	5.56848e-06
1146	Canada	Berries Nes	5.54076e-06
1147	Turkey	Wheat	5.53956e-06
1148	India	Pistachios	5.53467e-06
1149	India	Hazelnuts, With Shell	5.5304e-06
1150	Germany	Cauliflowers And Broccoli	5.52359e-06
1151	Canada	Peas, Dry	5.51508e-06
1152	United Kingdom	Onions (Inc. Shallots), Green	5.50406e-06
1153	Spain	Fruit Fresh Nes	5.47645e-06
1154	France	Mustard Seed	5.47629e-06
1155	France	Rice, Paddy	5.47047e-06
1156	Russia	Vegetables Fresh Nes	5.46962e-06
1157	Germany	Mustard Seed	5.45124e-06
1158	Mexico	Wheat	5.42641e-06
1159	United States of America	Cranberries	5.41275e-06
1160	Spain	Vegetables Fresh Nes	5.40958e-06
1161	Italy	Chillies And Peppers, Dry	5.39681e-06
1162	Russia	Chick Peas	5.39211e-06
1163	France	Blueberries	5.37006e-06
1164	China	Grapes	5.35612e-06
1165	Poland	Peas, Dry	5.31951e-06
1166	Italy	Almonds, With Shell	5.30255e-06
1167	Saudi Arabia	Egg	5.29815e-06
1168	Turkey	Chillies And Peppers, Green	5.29234e-06
1169	Canada	Mixed Grain	5.28438e-06
1170	Sweden	Chicken	5.28364e-06
1171	France	Chillies And Peppers, Dry	5.27857e-06
1172	Spain	Chillies And Peppers, Dry	5.27857e-06
1173	Italy	Currants	5.25597e-06
1174	Russia	Chillies And Peppers, Dry	5.2134e-06
1175	Poland	Apples	5.20291e-06
1176	Japan	Pears	5.18577e-06
1177	Turkey	Carrots And Turnips	5.17369e-06
1178	United Kingdom	Strawberries	5.15912e-06
1179	Canada	Wheat	5.15425e-06
1180	United States of America	Wheat	5.15286e-06
1181	Japan	Carrots And Turnips	5.13895e-06
1182	Australia	Carrots And Turnips	5.13446e-06
1183	China	Hazelnuts, With Shell	5.13326e-06
1184	Japan	Apples	5.12408e-06
1185	United Kingdom	Currants	5.12033e-06
1186	Russia	Pumpkins, Squash And Gourds	5.11234e-06
1187	United States of America	Sugar Cane	5.10946e-06
1188	Switzerland	Buckwheat	5.10488e-06
1189	United Kingdom	Vegetables Fresh Nes	5.09657e-06
1190	Italy	Vegetables Fresh Nes	5.0961e-06
1191	United Kingdom	Lettuce And Chicory	5.08715e-06
1192	Turkey	Pistachios	5.08433e-06
1193	Australia	Potatoes	5.06985e-06
1194	Turkey	Peas, Dry	5.06861e-06
1195	India	Onions (Inc. Shallots), Green	5.06625e-06
1196	South Korea	Vegetables Fresh Nes	5.06268e-06
1197	Russia	Carrots And Turnips	5.03801e-06
1198	Poland	Vegetables Fresh Nes	5.03712e-06
1199	Spain	Buckwheat	5.02517e-06
1200	Netherlands	Plums And Sloes	5.00984e-06
1201	Belgium	Strawberries	5.00325e-06
1202	Poland	Pulses, Nes	4.9952e-06
1203	Turkey	Rice, Paddy	4.96189e-06
1204	China	Rapeseed	4.94426e-06
1205	India	Grapes	4.93109e-06
1206	Russia	Chestnuts	4.92811e-06
1207	United States of America	Peas, Green	4.8749e-06
1208	Belgium	Mustard Seed	4.86795e-06
1209	China	Pistachios	4.86111e-06
1210	Italy	Eggplants (Aubergines)	4.84765e-06
1211	Italy	Pumpkins, Squash And Gourds	4.83706e-06
1212	World	Rapeseed	4.81498e-06
1213	Japan	Groundnuts, With Shell	4.79552e-06
1214	Italy	Rye	4.78465e-06
1215	Netherlands	Spinach	4.77154e-06
1216	Russia	Berries Nes	4.77149e-06
1217	Spain	Sunflower Seed	4.767e-06
1218	Spain	Wheat	4.741e-06
1219	Turkey	Onions, Dry	4.72185e-06
1220	Netherlands	Vegetables Fresh Nes	4.72054e-06
1221	France	Onions (Inc. Shallots), Green	4.70259e-06
1222	Netherlands	Strawberries	4.67928e-06
1223	Russia	Sunflower Seed	4.65171e-06
1224	Australia	Onions, Dry	4.63602e-06
1225	Spain	Rice, Paddy	4.62158e-06
1226	Mexico	Berries Nes	4.60446e-06
1227	South Korea	Carrots And Turnips	4.58819e-06
1228	Switzerland	Beans, Dry	4.58471e-06
1229	Netherlands	Broad Beans, Horse Beans, Dry	4.58211e-06
1230	Germany	Cucumbers And Gherkins	4.57491e-06
1231	France	Quinces	4.56486e-06
1232	Switzerland	Chestnuts	4.55539e-06
1233	China	Bananas	4.54173e-06
1234	Germany	Buckwheat	4.53767e-06
1235	Saudi Arabia	Bananas	4.52021e-06
1236	Turkey	Grassnes	4.46775e-06
1237	Italy	Rice, Paddy	4.45452e-06
1238	Switzerland	Olives	4.45375e-06
1239	Belgium	Mixed Grain	4.4424e-06
1240	Saudi Arabia	Chicken	4.40486e-06
1241	Netherlands	Mustard Seed	4.39128e-06
1242	Belgium	Currants	4.39012e-06
1243	South Korea	Potatoes	4.37634e-06
1244	Turkey	Hazelnuts, With Shell	4.37118e-06
1245	World	Hazelnuts, With Shell	4.37118e-06
1246	Belgium	Rye	4.3466e-06
1247	Italy	Rapeseed	4.34055e-06
1248	India	Chestnuts	4.33224e-06
1249	South Korea	Cabbages And Other Brassicas	4.32692e-06
1250	Spain	Sugar Cane	4.32298e-06
1251	Switzerland	Lemons And Limes	4.32077e-06
1252	Sweden	Cucumbers And Gherkins	4.31996e-06
1253	Spain	Cucumbers And Gherkins	4.29316e-06
1254	Russia	Rapeseed	4.2735e-06
1255	Spain	Eggplants (Aubergines)	4.26288e-06
1256	Switzerland	Pistachios	4.2517e-06
1257	France	Beans, Dry	4.24088e-06
1258	Turkey	Soybeans	4.23255e-06
1259	Japan	Wheat	4.2296e-06
1260	Poland	Nuts, Nes	4.21918e-06
1261	United Kingdom	Plums And Sloes	4.21473e-06
1262	Spain	Pumpkins, Squash And Gourds	4.21222e-06
1263	Italy	Strawberries	4.2121e-06
1264	France	Buckwheat	4.19734e-06
1265	India	Nuts, Nes	4.17978e-06
1266	India	Bananas	4.17519e-06
1267	Russia	Groundnuts, With Shell	4.1715e-06
1268	Poland	Hazelnuts, With Shell	4.16184e-06
1269	Germany	Grapes	4.15328e-06
1270	China	Almonds, With Shell	4.14846e-06
1271	World	Sunflower Seed	4.11357e-06
1272	Spain	Pears	4.10955e-06
1273	Saudi Arabia	Oranges	4.09626e-06
1274	Sweden	Apples	4.08497e-06
1275	Saudi Arabia	Pulses, Nes	4.08384e-06
1276	Spain	Grassnes	4.08318e-06
1277	Germany	Pears	4.0747e-06
1278	Germany	Oranges	4.07261e-06
1279	Japan	Chillies And Peppers, Green	4.0443e-06
1280	Spain	Strawberries	4.03528e-06
1281	United States of America	Coconuts	4.02133e-06
1282	China	Chestnuts	4.02114e-06
1283	United States of America	Peas, Dry	4.01353e-06
1284	Germany	Soybeans	4.00832e-06
1285	China	Sweet Potatoes	3.97699e-06
1286	Turkey	Garlic	3.91499e-06
1287	Belgium	Vegetables Fresh Nes	3.91441e-06
1288	United States of America	Carrots And Turnips	3.91355e-06
1289	France	Eggplants (Aubergines)	3.91224e-06
1290	Japan	Rapeseed	3.91114e-06
1291	United States of America	Oranges	3.88998e-06
1292	Spain	Soybeans	3.8871e-06
1293	Sweden	Vegetables Fresh Nes	3.87197e-06
1294	United States of America	Soybeans	3.86551e-06
1295	Italy	Mustard Seed	3.83114e-06
1296	Poland	Potatoes	3.82237e-06
1297	South Korea	Garlic	3.8195e-06
1298	Mexico	Olives	3.81105e-06
1299	Italy	Tomatoes	3.77303e-06
1300	Switzerland	Garlic	3.7675e-06
1301	World	Grassnes	3.76155e-06
1302	United States of America	Apples	3.76114e-06
1303	World	Garlic	3.75593e-06
1304	Belgium	Oats	3.75434e-06
1305	Saudi Arabia	Cucumbers And Gherkins	3.74989e-06
1306	Spain	Tomatoes	3.74514e-06
1307	Saudi Arabia	Carrots And Turnips	3.72971e-06
1308	France	Olives	3.71384e-06
1309	Spain	Garlic	3.69435e-06
1310	Spain	Apples	3.69166e-06
1311	Poland	Carrots And Turnips	3.69e-06
1312	Sweden	Mixed Grain	3.6839e-06
1313	Italy	Peas, Dry	3.67883e-06
1314	South Korea	Nuts, Nes	3.67101e-06
1315	South Korea	Sweet Potatoes	3.65481e-06
1316	Russia	Sweet Potatoes	3.61852e-06
1317	Belgium	Pears	3.60065e-06
1318	Switzerland	Quinces	3.59829e-06
1319	Switzerland	Pumpkins, Squash And Gourds	3.5808e-06
1320	Belgium	Peas, Green	3.56559e-06
1321	Belgium	Buckwheat	3.5568e-06
1322	Russia	Garlic	3.54605e-06
1323	Belgium	Chillies And Peppers, Green	3.52798e-06
1324	Italy	Hazelnuts, With Shell	3.52737e-06
1325	France	Mixed Grain	3.5218e-06
1326	Germany	Peas, Green	3.52159e-06
1327	Japan	Potatoes	3.51534e-06
1328	United States of America	Maize, Green	3.49642e-06
1329	Netherlands	Lettuce And Chicory	3.48646e-06
1330	Russia	Hazelnuts, With Shell	3.48328e-06
1331	Italy	Oranges	3.47222e-06
1332	Sweden	Peas, Dry	3.46981e-06
1333	Italy	Chillies And Peppers, Green	3.46672e-06
1334	Belgium	Onions (Inc. Shallots), Green	3.4609e-06
1335	Italy	Mixed Grain	3.43997e-06
1336	France	Oats	3.41833e-06
1337	Switzerland	Chick Peas	3.39167e-06
1338	France	Pumpkins, Squash And Gourds	3.37702e-06
1339	Germany	Pumpkins, Squash And Gourds	3.37702e-06
1340	Japan	Onions, Dry	3.37697e-06
1341	France	Rye	3.3717e-06
1342	France	Soybeans	3.35376e-06
1343	Switzerland	Mixed Grain	3.34768e-06
1344	Sweden	Oats	3.34261e-06
1345	United States of America	Onions, Dry	3.33192e-06
1346	United States of America	Pears	3.32109e-06
1347	United States of America	Grapes	3.30726e-06
1348	Germany	Hazelnuts, With Shell	3.30022e-06
1349	Saudi Arabia	Vegetables Fresh Nes	3.29565e-06
1350	China	Groundnuts, With Shell	3.29533e-06
1351	Germany	Peas, Dry	3.28884e-06
1352	Germany	Onions (Inc. Shallots), Green	3.25733e-06
1353	Saudi Arabia	Fruit Fresh Nes	3.25649e-06
1354	Saudi Arabia	Sweet Potatoes	3.25581e-06
1355	Switzerland	Pulses, Nes	3.24207e-06
1356	France	Garlic	3.2418e-06
1357	Switzerland	Soybeans	3.22669e-06
1358	Italy	Wheat	3.22382e-06
1359	China	Chillies And Peppers, Dry	3.21815e-06
1360	Italy	Pears	3.20478e-06
1361	Spain	Oranges	3.20051e-06
1362	France	Pears	3.19765e-06
1363	Belgium	Oranges	3.19227e-06
1364	India	Cassava	3.1845e-06
1365	Switzerland	Peas, Dry	3.18081e-06
1366	Italy	Nuts, Nes	3.17109e-06
1367	Turkey	Almonds, With Shell	3.16124e-06
1368	China	Wheat	3.14709e-06
1369	Switzerland	Blueberries	3.14031e-06
1370	Switzerland	Oats	3.13283e-06
1371	Netherlands	Cabbages And Other Brassicas	3.12989e-06
1372	China	Sunflower Seed	3.11608e-06
1373	Saudi Arabia	Grapes	3.10734e-06
1374	Canada	Rapeseed	3.10127e-06
1375	France	Peas, Green	3.08851e-06
1376	Russia	Cassava	3.08016e-06
1377	Spain	Sweet Potatoes	3.06937e-06
1378	Germany	Mixed Grain	3.06905e-06
1379	Germany	Oats	3.06796e-06
1380	France	Hazelnuts, With Shell	3.0527e-06
1381	United States of America	Tomatoes	3.04615e-06
1382	Germany	Beans, Dry	3.01257e-06
1383	Turkey	Apples	3.01209e-06
1384	Germany	Pulses, Nes	3.00548e-06
1385	Italy	Onions, Dry	3.00069e-06
1386	France	Sweet Potatoes	2.99799e-06
1387	United States of America	Strawberries	2.99478e-06
1388	Spain	Rapeseed	2.97628e-06
1389	Turkey	Groundnuts, With Shell	2.97299e-06
1390	Belgium	Berries Nes	2.97213e-06
1391	World	Peppermint	2.96718e-06
1392	Poland	Wheat	2.95943e-06
1393	Japan	Sweet Potatoes	2.91183e-06
1394	Netherlands	Onions (Inc. Shallots), Green	2.90833e-06
1395	United States of America	Sunflower Seed	2.90311e-06
1396	United States of America	Rapeseed	2.8785e-06
1397	Italy	Sweet Potatoes	2.85798e-06
1398	China	Garlic	2.84965e-06
1399	Switzerland	Rice, Paddy	2.83175e-06
1400	Belgium	Pumpkins, Squash And Gourds	2.8294e-06
1401	France	Chillies And Peppers, Green	2.82443e-06
1402	United Kingdom	Cabbages And Other Brassicas	2.82318e-06
1403	Turkey	Sunflower Seed	2.82084e-06
1404	Sweden	Cabbages And Other Brassicas	2.8136e-06
1405	Germany	Cabbages And Other Brassicas	2.80921e-06
1406	United Kingdom	Egg	2.79392e-06
1407	Canada	Sunflower Seed	2.79015e-06
1408	France	Berries Nes	2.76715e-06
1409	Switzerland	Cucumbers And Gherkins	2.75844e-06
1410	United States of America	Potatoes	2.74428e-06
1411	Italy	Garlic	2.74415e-06
1412	World	Berries Nes	2.72715e-06
1413	Canada	Onions, Dry	2.71895e-06
1414	South Korea	Onions, Dry	2.71552e-06
1415	Switzerland	Onions, Dry	2.70236e-06
1416	Spain	Potatoes	2.68696e-06
1417	Switzerland	Vegetables Fresh Nes	2.67554e-06
1418	Saudi Arabia	Onions, Dry	2.6712e-06
1419	France	Pulses, Nes	2.66571e-06
1420	Turkey	Potatoes	2.66077e-06
1421	France	Peppermint	2.64085e-06
1422	Spain	Peppermint	2.64085e-06
1423	Netherlands	Beans, Dry	2.63421e-06
1424	United States of America	Nuts, Nes	2.60474e-06
1425	Sweden	Pork	2.59683e-06
1426	India	Almonds, With Shell	2.59067e-06
1427	Belgium	Hazelnuts, With Shell	2.58684e-06
1428	World	Dates	2.5857e-06
1429	United States of America	Dates	2.56141e-06
1430	Germany	Rye	2.55633e-06
1431	Spain	Nuts, Nes	2.55572e-06
1432	Turkey	Olives	2.5272e-06
1433	Italy	Potatoes	2.5173e-06
1434	France	Nuts, Nes	2.49629e-06
1435	India	Dates	2.49214e-06
1436	Germany	Berries Nes	2.48747e-06
1437	Netherlands	Mixed Grain	2.47229e-06
1438	United Kingdom	Pears	2.47097e-06
1439	World	Olives	2.46816e-06
1440	Spain	Chillies And Peppers, Green	2.45959e-06
1441	Russia	Coconuts	2.4564e-06
1442	Belgium	Soybeans	2.44332e-06
1443	Poland	Berries Nes	2.43496e-06
1444	United States of America	Pistachios	2.42347e-06
1445	Spain	Groundnuts, With Shell	2.42072e-06
1446	Spain	Onions, Dry	2.3918e-06
1447	China	Raspberries	2.38835e-06
1448	China	Nuts, Nes	2.38716e-06
1449	Italy	Sesame Seed	2.38602e-06
1450	Turkey	Oranges	2.3801e-06
1451	Switzerland	Rye	2.36734e-06
1452	Netherlands	Soybeans	2.3615e-06
1453	Venezuela	Sugar Beet	2.35277e-06
1454	Saudi Arabia	Grassnes	2.34712e-06
1455	Turkey	Sweet Potatoes	2.3405e-06
1456	France	Onions, Dry	2.32529e-06
1457	United Kingdom	Chicken	2.32285e-06
1458	Switzerland	Carrots And Turnips	2.31589e-06
1459	Switzerland	Eggplants (Aubergines)	2.29649e-06
1460	Turkey	Rapeseed	2.28369e-06
1461	Switzerland	Maize, Green	2.27951e-06
1462	Poland	Sunflower Seed	2.27521e-06
1463	Switzerland	Almonds, With Shell	2.27252e-06
1464	Sweden	Onions, Dry	2.26542e-06
1465	Italy	Soybeans	2.26081e-06
1466	Belgium	Pulses, Nes	2.2589e-06
1467	France	Peas, Dry	2.25581e-06
1468	China	Berries Nes	2.24544e-06
1469	Spain	Maize, Green	2.24392e-06
1470	Netherlands	Peas, Green	2.2333e-06
1471	Germany	Onions, Dry	2.22194e-06
1472	Netherlands	Berries Nes	2.22096e-06
1473	Sweden	Rye	2.21441e-06
1474	United Kingdom	Peas, Green	2.20252e-06
1475	United States of America	Berries Nes	2.1858e-06
1476	France	Carrots And Turnips	2.17928e-06
1477	Germany	Vegetables Fresh Nes	2.17707e-06
1478	United Kingdom	Fruit Fresh Nes	2.17085e-06
1479	Germany	Apples	2.14974e-06
1480	Sweden	Onions (Inc. Shallots), Green	2.14592e-06
1481	Belgium	Peas, Dry	2.1378e-06
1482	Switzerland	Berries Nes	2.10952e-06
1483	Belgium	Carrots And Turnips	2.10511e-06
1484	Switzerland	Onions (Inc. Shallots), Green	2.10472e-06
1485	Russia	Ginger	2.09619e-06
1486	United States of America	Almonds, With Shell	2.07947e-06
1487	Turkey	Bananas	2.07646e-06
1488	Turkey	Berries Nes	2.05001e-06
1489	Spain	Berries Nes	2.03954e-06
1490	Poland	Rapeseed	2.03396e-06
1491	Germany	Maize, Green	2.02623e-06
1492	Netherlands	Oats	2.02129e-06
1493	Turkey	Nuts, Nes	2.01555e-06
1494	Russia	Mushrooms And Truffles	2.0065e-06
1495	France	Cucumbers And Gherkins	1.96917e-06
1496	Italy	Sunflower Seed	1.95501e-06
1497	Saudi Arabia	Potatoes	1.95296e-06
1498	China	Cassava	1.94947e-06
1499	Switzerland	Wheat	1.93433e-06
1500	Germany	Carrots And Turnips	1.93403e-06
1501	Italy	Carrots And Turnips	1.92482e-06
1502	Germany	Sunflower Seed	1.91596e-06
1503	Netherlands	Rye	1.91285e-06
1504	Spain	Olives	1.90093e-06
1505	Spain	Carrots And Turnips	1.89351e-06
1506	France	Maize, Green	1.87426e-06
1507	Saudi Arabia	Dates	1.87073e-06
1508	Italy	Pulses, Nes	1.8649e-06
1509	Canada	Garlic	1.8646e-06
1510	France	Sunflower Seed	1.86014e-06
1511	China	Coconuts	1.85658e-06
1512	United Kingdom	Apples	1.85167e-06
1513	Switzerland	Tomatoes	1.84067e-06
1514	Belgium	Apples	1.83933e-06
1515	Saudi Arabia	Pork	1.8383e-06
1516	Belgium	Cucumbers And Gherkins	1.83638e-06
1517	Belgium	Potatoes	1.82944e-06
1518	Germany	Almonds, With Shell	1.82764e-06
1519	France	Tomatoes	1.82528e-06
1520	Netherlands	Pears	1.82217e-06
1521	Netherlands	Peas, Dry	1.81603e-06
1522	Italy	Apples	1.80299e-06
1523	Belgium	Rapeseed	1.79633e-06
1524	United States of America	Vegetables Fresh Nes	1.79445e-06
1525	France	Almonds, With Shell	1.78194e-06
1526	France	Apples	1.75832e-06
1527	France	Dates	1.75632e-06
1528	Spain	Dates	1.75632e-06
1529	Belgium	Wheat	1.73157e-06
1530	Switzerland	Potatoes	1.7093e-06
1531	United Kingdom	Mixed Grain	1.70894e-06
1532	Switzerland	Chillies And Peppers, Green	1.68016e-06
1533	Netherlands	Pumpkins, Squash And Gourds	1.65782e-06
1534	Russia	Dates	1.65687e-06
1535	Italy	Bananas	1.64367e-06
1536	Switzerland	Sunflower Seed	1.63042e-06
1537	Italy	Grassnes	1.62844e-06
1538	Belgium	Maize, Green	1.58824e-06
1539	Sweden	Wheat	1.57869e-06
1540	Switzerland	Hazelnuts, With Shell	1.5688e-06
1541	Sweden	Potatoes	1.56224e-06
1542	Japan	Grassnes	1.54268e-06
1543	United Kingdom	Peas, Dry	1.53073e-06
1544	Sweden	Carrots And Turnips	1.52809e-06
1545	Spain	Bananas	1.49711e-06
1546	Sweden	Rapeseed	1.4938e-06
1547	Saudi Arabia	Garlic	1.49261e-06
1548	Switzerland	Rapeseed	1.49109e-06
1549	Switzerland	Oranges	1.4881e-06
1550	France	Wheat	1.48788e-06
1551	Belgium	Sunflower Seed	1.48669e-06
1552	Belgium	Onions, Dry	1.48313e-06
1553	United Kingdom	Pulses, Nes	1.47588e-06
1554	France	Potatoes	1.46924e-06
1555	Germany	Tomatoes	1.45481e-06
1556	Saudi Arabia	Wheat	1.44543e-06
1557	Belgium	Almonds, With Shell	1.43257e-06
1558	China	Mushrooms And Truffles	1.41923e-06
1559	France	Rapeseed	1.39543e-06
1560	World	Mushrooms And Truffles	1.39476e-06
1561	Italy	Olives	1.38235e-06
1562	Germany	Potatoes	1.36828e-06
1563	Switzerland	Nuts, Nes	1.35904e-06
1564	Switzerland	Apples	1.35566e-06
1565	Germany	Wheat	1.35466e-06
1566	Italy	Onions (Inc. Shallots), Green	1.33084e-06
1567	United States of America	Garlic	1.31666e-06
1568	United Kingdom	Oats	1.31353e-06
1569	Italy	Maize, Green	1.31121e-06
1570	United Kingdom	Rye	1.30556e-06
1571	China	Ginger	1.30017e-06
1572	Germany	Rapeseed	1.28141e-06
1573	Netherlands	Carrots And Turnips	1.27591e-06
1574	India	Mushrooms And Truffles	1.27241e-06
1575	Switzerland	Grassnes	1.25872e-06
1576	Switzerland	Sweet Potatoes	1.22485e-06
1577	China	Dates	1.19214e-06
1578	United Kingdom	Onions, Dry	1.1875e-06
1579	Italy	Berries Nes	1.1782e-06
1580	United Kingdom	Berries Nes	1.1766e-06
1581	Netherlands	Apples	1.1749e-06
1582	Netherlands	Onions, Dry	1.15869e-06
1583	Germany	Grassnes	1.15539e-06
1584	United Kingdom	Pork	1.14918e-06
1585	Saudi Arabia	Groundnuts, With Shell	1.13378e-06
1586	France	Grassnes	1.06874e-06
1587	South Korea	Mushrooms And Truffles	1.02742e-06
1588	Switzerland	Sesame Seed	1.02258e-06
1589	Russia	Nuts, Nes	9.67817e-07
1590	Belgium	Tomatoes	9.49009e-07
1591	Netherlands	Potatoes	9.22589e-07
1592	Belgium	Grassnes	9.0564e-07
1593	Netherlands	Rapeseed	8.70979e-07
1594	Australia	Mushrooms And Truffles	8.11124e-07
1595	United Kingdom	Potatoes	7.97823e-07
1596	Switzerland	Pears	7.82867e-07
1597	Switzerland	Bananas	7.58617e-07
1598	Netherlands	Wheat	7.5587e-07
1599	India	Olives	7.49288e-07
1600	United Kingdom	Beans, Dry	7.17849e-07
1601	China	Olives	6.95481e-07
1602	United Kingdom	Wheat	6.91056e-07
1603	United Kingdom	Rapeseed	6.85457e-07
1604	United States of America	Olives	6.41588e-07
1605	United Kingdom	Carrots And Turnips	6.32475e-07
1606	Sweden	Tomatoes	4.85865e-07
1607	India	Sugar Beet	4.80497e-07
1608	Russia	Sugar Beet	4.7173e-07
1609	Belgium	Garlic	4.70001e-07
1610	China	Sugar Beet	4.67873e-07
1611	Germany	Garlic	4.43139e-07
1612	Netherlands	Garlic	3.5737e-07
1613	United Kingdom	Tomatoes	3.46853e-07
1614	Netherlands	Tomatoes	3.12266e-07
1615	France	Mushrooms And Truffles	3.00351e-07
1616	Spain	Mushrooms And Truffles	3.00351e-07
1617	Japan	Sugar Beet	2.95005e-07
1618	Belgium	Eggplants (Aubergines)	2.90344e-07
1619	United Kingdom	Cucumbers And Gherkins	2.83961e-07
1620	Germany	Eggplants (Aubergines)	2.80586e-07
1621	Germany	Chillies And Peppers, Green	2.79318e-07
1622	World	Sugar Beet	2.7015e-07
1623	Poland	Sugar Beet	2.51727e-07
1624	Turkey	Sugar Beet	2.51236e-07
1625	Netherlands	Chillies And Peppers, Green	2.49391e-07
1626	Netherlands	Eggplants (Aubergines)	2.41885e-07
1627	United Kingdom	Chillies And Peppers, Green	2.32615e-07
1628	United States of America	Sugar Beet	2.23939e-07
1629	Canada	Sugar Beet	2.19601e-07
1630	Belgium	Sugar Beet	2.02614e-07
1631	Italy	Sugar Beet	1.83864e-07
1632	Sweden	Sugar Beet	1.73486e-07
1633	Spain	Sugar Beet	1.71778e-07
1634	Germany	Sugar Beet	1.65686e-07
1635	Switzerland	Sugar Beet	1.58946e-07
1636	France	Sugar Beet	1.28728e-07
1637	Netherlands	Sugar Beet	1.05645e-07
1638	United Kingdom	Sugar Beet	9.07797e-08
1639	China	Lamb	0
1640	India	Lamb	0
1641	Indonesia	Lamb	0
1642	Indonesia	Milk	0
1643	Japan	Lamb	0
1644	South Korea	Lamb	0
1645	Sweden	Goat	0
1646	United Kingdom	Goat	0
1647	Venezuela	Lamb	0

## Sheet: Threatened Species Richness
Rank	Country of production	Ingredient	Biodiversity footprint per kcal per gram
1	Brazil	Lamb	0.876692
2	Australia	Lamb	0.876686
3	Thailand	Lamb	0.876684
4	Thailand	Milk	0.0430307
5	Brazil	Milk	0.0429867
6	Australia	Milk	0.0429768
7	Australia	Mixed Grain	0.0257
8	India	Anise, Badian, Fennel, Corian.	0.000108696
9	World	Anise, Badian, Fennel, Corian.	7.24638e-05
10	Brazil	Anise, Badian, Fennel, Corian.	6.43883e-05
11	Indonesia	Spices, Nes	5.80808e-05
12	Thailand	Beef	5.25628e-05
13	Indonesia	Spinach	4.20168e-05
14	Indonesia	Avocados	3.58479e-05
15	Venezuela	Milk	3.19008e-05
16	Indonesia	Vanilla	3.01833e-05
17	Venezuela	Beef	2.78886e-05
18	Indonesia	Roots And Tubers, Nes	2.7381e-05
19	Brazil	Spices, Nes	2.59208e-05
20	Thailand	Egg	2.50807e-05
21	Brazil	Broad Beans, Horse Beans, Dry	2.5009e-05
22	Thailand	Spices, Nes	2.40741e-05
23	Indonesia	Lemons And Limes	2.36364e-05
24	France	Avocados	2.25069e-05
25	Turkey	Anise, Badian, Fennel, Corian.	2.17391e-05
26	Turkey	Lamb	2.12223e-05
27	Thailand	Chicken	2.0852e-05
28	Brazil	Roots And Tubers, Nes	1.94759e-05
29	India	Spices, Nes	1.92308e-05
30	World	Spices, Nes	1.92308e-05
31	Thailand	Lemons And Limes	1.8759e-05
32	France	Lemons And Limes	1.80155e-05
33	China	Anise, Badian, Fennel, Corian.	1.79292e-05
34	India	Beef	1.758e-05
35	Spain	Anise, Badian, Fennel, Corian.	1.73913e-05
36	Indonesia	Cucumbers And Gherkins	1.66667e-05
37	Thailand	Barley	1.65614e-05
38	Brazil	Beef	1.6355e-05
39	Brazil	Leguminous Vegetables, Nes	1.55935e-05
40	India	Barley	1.45869e-05
41	Indonesia	Pulses, Nes	1.32565e-05
42	Thailand	Lentils	1.30354e-05
43	Indonesia	Eggplants (Aubergines)	1.2976e-05
44	Indonesia	Cinnamon (Canella)	1.26518e-05
45	Thailand	Pork	1.26019e-05
46	World	Vanilla	1.20733e-05
47	Venezuela	Egg	1.20518e-05
48	Indonesia	Chillies And Peppers, Green	1.1807e-05
49	Venezuela	Peas, Green	1.17071e-05
50	United States of America	Lamb	1.12122e-05
51	India	Beans, Green	1.10918e-05
52	India	Milk	1.10448e-05
53	Venezuela	Lentils	1.09737e-05
54	Venezuela	Onions (Inc. Shallots), Green	1.07616e-05
55	Thailand	Cucumbers And Gherkins	1.06339e-05
56	Indonesia	Tomatoes	1.05505e-05
57	Thailand	Beans, Green	1.04839e-05
58	France	Oranges	1.0365e-05
59	India	Roots And Tubers, Nes	1.03383e-05
60	India	Egg	1.03135e-05
61	Brazil	Cucumbers And Gherkins	1.0279e-05
62	Spain	Lamb	1.02037e-05
63	Venezuela	Chicken	1.00198e-05
64	Indonesia	Chillies And Peppers, Dry	9.8653e-06
65	United States of America	Roots And Tubers, Nes	9.57854e-06
66	India	Cucumbers And Gherkins	9.52732e-06
67	Venezuela	Avocados	9.375e-06
68	Venezuela	Beans, Green	9.13627e-06
69	Brazil	Barley	9.12042e-06
70	Thailand	Eggplants (Aubergines)	8.58086e-06
71	India	Chicken	8.57459e-06
72	India	Lettuce And Chicory	8.49921e-06
73	India	Beans, Dry	8.15318e-06
74	Thailand	Peas, Dry	8.1031e-06
75	India	Pork	8.09688e-06
76	World	Roots And Tubers, Nes	7.98212e-06
77	Thailand	Mustard Seed	7.79973e-06
78	Thailand	Leguminous Vegetables, Nes	7.62776e-06
79	Thailand	Cauliflowers And Broccoli	7.54717e-06
80	Indonesia	Beans, Dry	7.50751e-06
81	Indonesia	Beans, Green	7.45411e-06
82	India	Buckwheat	7.4442e-06
83	Brazil	Cherries	7.40903e-06
84	Thailand	Peas, Green	7.39603e-06
85	Venezuela	Quinces	7.3571e-06
86	Brazil	Lettuce And Chicory	7.25767e-06
87	Venezuela	Cherries	7.24032e-06
88	Indonesia	Maize, Green	7.1669e-06
89	Brazil	Eggplants (Aubergines)	6.98254e-06
90	Russia	Leguminous Vegetables, Nes	6.90131e-06
91	Brazil	Peas, Green	6.85871e-06
92	Thailand	Chick Peas	6.85871e-06
93	Brazil	Egg	6.77085e-06
94	Thailand	Roots And Tubers, Nes	6.67077e-06
95	Brazil	Avocados	6.62412e-06
96	Canada	Lamb	6.61112e-06
97	Indonesia	Onions, Dry	6.53409e-06
98	India	Goat	6.38173e-06
99	India	Spinach	6.36711e-06
100	South Korea	Beef	6.28974e-06
101	Thailand	Goat	5.8767e-06
102	Indonesia	Vegetables Fresh Nes	5.83164e-06
103	Indonesia	Mangoes, Mangosteens, Guavas	5.64556e-06
104	Brazil	Chicken	5.62925e-06
105	Brazil	Spinach	5.58429e-06
106	Russia	Spices, Nes	5.50055e-06
107	Indonesia	Pumpkins, Squash And Gourds	5.43376e-06
108	Thailand	Beans, Dry	5.41504e-06
109	Australia	Beef	5.41397e-06
110	Brazil	Cauliflowers And Broccoli	5.41364e-06
111	France	Mangoes, Mangosteens, Guavas	5.37634e-06
112	India	Sesame Seed	5.35519e-06
113	India	Vanilla	5.34011e-06
114	Thailand	Wheat	5.30172e-06
115	Brazil	Onions (Inc. Shallots), Green	5.22508e-06
116	Indonesia	Cabbages And Other Brassicas	5.20362e-06
117	Turkey	Spices, Nes	5.09684e-06
118	World	Cinnamon (Canella)	5.06073e-06
119	World	Beans, Dry	5.02887e-06
120	Venezuela	Pork	4.98579e-06
121	Brazil	Beans, Green	4.91953e-06
122	India	Broad Beans, Horse Beans, Dry	4.85033e-06
123	World	Sesame Seed	4.83475e-06
124	Russia	Anise, Badian, Fennel, Corian.	4.83092e-06
125	India	Apricots	4.7954e-06
126	Thailand	Lettuce And Chicory	4.76452e-06
127	Venezuela	Oats	4.70689e-06
128	Thailand	Cabbages And Other Brassicas	4.66786e-06
129	Thailand	Vegetables Fresh Nes	4.57746e-06
130	Indonesia	Nuts, Nes	4.55671e-06
131	Brazil	Quinces	4.52745e-06
132	India	Pulses, Nes	4.49731e-06
133	France	Fruit Fresh Nes	4.44962e-06
134	Turkey	Beef	4.43919e-06
135	China	Beef	4.39977e-06
136	Thailand	Rice, Paddy	4.39839e-06
137	Russia	Almonds, With Shell	4.31779e-06
138	Thailand	Sesame Seed	4.30137e-06
139	India	Lentils	4.265e-06
140	Saudi Arabia	Lamb	4.21245e-06
141	Thailand	Pumpkins, Squash And Gourds	4.15628e-06
142	Turkey	Milk	4.14019e-06
143	Venezuela	Plums And Sloes	4.11584e-06
144	Poland	Anise, Badian, Fennel, Corian.	4.10172e-06
145	Brazil	Beans, Dry	3.99072e-06
146	World	Pulses, Nes	3.99025e-06
147	Brazil	Pork	3.98841e-06
148	Venezuela	Pumpkins, Squash And Gourds	3.96511e-06
149	Indonesia	Goat	3.85749e-06
150	Indonesia	Pork	3.84599e-06
151	India	Pumpkins, Squash And Gourds	3.79892e-06
152	Brazil	Goat	3.7629e-06
153	World	Beef	3.71819e-06
154	Thailand	Pulses, Nes	3.7093e-06
155	Indonesia	Egg	3.70703e-06
156	Brazil	Chestnuts	3.69391e-06
157	Thailand	Mangoes, Mangosteens, Guavas	3.69108e-06
158	China	Spices, Nes	3.66703e-06
159	Indonesia	Carrots And Turnips	3.63091e-06
160	South Korea	Milk	3.57675e-06
161	Venezuela	Buckwheat	3.57555e-06
162	Thailand	Chillies And Peppers, Green	3.56379e-06
163	Brazil	Pulses, Nes	3.56111e-06
164	Turkey	Currants	3.52734e-06
165	India	Plums And Sloes	3.51261e-06
166	India	Cherries	3.45901e-06
167	United States of America	Beef	3.36395e-06
168	Russia	Avocados	3.34878e-06
169	India	Chick Peas	3.34874e-06
170	Russia	Beef	3.34238e-06
171	Thailand	Sunflower Seed	3.34225e-06
172	China	Vanilla	3.33757e-06
173	India	Mustard Seed	3.33324e-06
174	Venezuela	Spinach	3.30747e-06
175	Australia	Avocados	3.29323e-06
176	India	Chillies And Peppers, Dry	3.23032e-06
177	World	Chillies And Peppers, Dry	3.23032e-06
178	Thailand	Chillies And Peppers, Dry	3.21695e-06
179	Brazil	Strawberries	3.21092e-06
180	Brazil	Chillies And Peppers, Dry	3.19477e-06
181	India	Lemons And Limes	3.18855e-06
182	Turkey	Buckwheat	3.1864e-06
183	Brazil	Pumpkins, Squash And Gourds	3.16817e-06
184	Brazil	Oats	3.1616e-06
185	Indonesia	Beef	3.1614e-06
186	Turkey	Avocados	3.125e-06
187	India	Cinnamon (Canella)	3.11429e-06
188	Indonesia	Chicken	3.08201e-06
189	Indonesia	Oranges	3.07824e-06
190	India	Tomatoes	3.07448e-06
191	Brazil	Cabbages And Other Brassicas	3.07397e-06
192	Thailand	Tomatoes	3.04255e-06
193	World	Chick Peas	3.01386e-06
194	World	Milk	2.97501e-06
195	Venezuela	Wheat	2.97e-06
196	India	Maize, Green	2.96397e-06
197	India	Leguminous Vegetables, Nes	2.9069e-06
198	Russia	Cranberries	2.89855e-06
199	Australia	Barley	2.87641e-06
200	China	Plums And Sloes	2.86985e-06
201	India	Apples	2.85286e-06
202	China	Barley	2.84091e-06
203	Indonesia	Garlic	2.83234e-06
204	Brazil	Chick Peas	2.81085e-06
205	India	Peas, Dry	2.80086e-06
206	Brazil	Rice, Paddy	2.77295e-06
207	China	Avocados	2.76549e-06
208	India	Chillies And Peppers, Green	2.73954e-06
209	United States of America	Broad Beans, Horse Beans, Dry	2.73823e-06
210	India	Rice, Paddy	2.73329e-06
211	World	Ginger	2.7137e-06
212	United States of America	Milk	2.68476e-06
213	Spain	Spices, Nes	2.67094e-06
214	Russia	Vanilla	2.67006e-06
215	Venezuela	Nuts, Nes	2.64609e-06
216	Saudi Arabia	Lettuce And Chicory	2.60281e-06
217	Venezuela	Pears	2.59734e-06
218	World	Avocados	2.58885e-06
219	China	Milk	2.55675e-06
220	South Korea	Egg	2.55358e-06
221	India	Sunflower Seed	2.51383e-06
222	Brazil	Lemons And Limes	2.50259e-06
223	Thailand	Sweet Potatoes	2.48915e-06
224	Venezuela	Apples	2.46074e-06
225	Russia	Milk	2.43577e-06
226	World	Broad Beans, Horse Beans, Dry	2.405e-06
227	India	Eggplants (Aubergines)	2.3828e-06
228	India	Soybeans	2.37769e-06
229	Turkey	Barley	2.36147e-06
230	Brazil	Vegetables Fresh Nes	2.35111e-06
231	Brazil	Apricots	2.33624e-06
232	Brazil	Pears	2.3032e-06
233	Brazil	Sesame Seed	2.28879e-06
234	Poland	Quinces	2.27842e-06
235	Brazil	Maize, Green	2.26912e-06
236	South Korea	Barley	2.26067e-06
237	France	Bananas	2.2492e-06
238	India	Onions, Dry	2.24578e-06
239	Brazil	Lentils	2.24153e-06
240	Saudi Arabia	Apricots	2.24014e-06
241	Thailand	Onions, Dry	2.23214e-06
242	World	Lentils	2.22917e-06
243	Brazil	Dates	2.2229e-06
244	India	Cauliflowers And Broccoli	2.22222e-06
245	Brazil	Buckwheat	2.20034e-06
246	Thailand	Soybeans	2.18953e-06
247	Brazil	Chillies And Peppers, Green	2.18341e-06
248	Turkey	Egg	2.16437e-06
249	China	Egg	2.16057e-06
250	World	Plums And Sloes	2.15239e-06
251	Indonesia	Fruit Fresh Nes	2.14813e-06
252	Indonesia	Groundnuts, With Shell	2.12379e-06
253	South Korea	Chicken	2.12303e-06
254	Brazil	Rye	2.10308e-06
255	China	Broad Beans, Horse Beans, Dry	2.07871e-06
256	Indonesia	Rice, Paddy	2.06766e-06
257	Canada	Beef	2.02526e-06
258	Brazil	Peas, Dry	2.00864e-06
259	Australia	Egg	2.00847e-06
260	World	Beans, Green	2.00539e-06
261	World	Egg	1.99955e-06
262	India	Pears	1.98111e-06
263	India	Vegetables Fresh Nes	1.97189e-06
264	China	Cinnamon (Canella)	1.94643e-06
265	India	Mangoes, Mangosteens, Guavas	1.94491e-06
266	Saudi Arabia	Milk	1.94066e-06
267	Venezuela	Cucumbers And Gherkins	1.93658e-06
268	Mexico	Vanilla	1.92546e-06
269	Venezuela	Beans, Dry	1.925e-06
270	China	Fruit Fresh Nes	1.92003e-06
271	China	Leguminous Vegetables, Nes	1.91745e-06
272	Thailand	Sugar Cane	1.91552e-06
273	World	Rice, Paddy	1.88542e-06
274	World	Mangoes, Mangosteens, Guavas	1.87222e-06
275	Turkey	Raspberries	1.86197e-06
276	Russia	Plums And Sloes	1.86042e-06
277	Indonesia	Sugar Cane	1.84693e-06
278	China	Lemons And Limes	1.81818e-06
279	Russia	Lemons And Limes	1.81818e-06
280	Saudi Arabia	Barley	1.81525e-06
281	Mexico	Avocados	1.81468e-06
282	South Korea	Pork	1.80632e-06
283	China	Roots And Tubers, Nes	1.80505e-06
284	Russia	Roots And Tubers, Nes	1.80505e-06
285	Turkey	Chicken	1.79945e-06
286	China	Chicken	1.79629e-06
287	World	Pumpkins, Squash And Gourds	1.79308e-06
288	Turkey	Mustard Seed	1.78955e-06
289	India	Groundnuts, With Shell	1.77966e-06
290	Spain	Beef	1.74404e-06
291	China	Maize, Green	1.6937e-06
292	Australia	Chicken	1.66984e-06
293	World	Barley	1.66646e-06
294	World	Chicken	1.66242e-06
295	Saudi Arabia	Broad Beans, Horse Beans, Dry	1.65893e-06
296	Canada	Milk	1.65822e-06
297	World	Lamb	1.65344e-06
298	Russia	Barley	1.64214e-06
299	Brazil	Fruit Fresh Nes	1.64097e-06
300	China	Pork	1.63889e-06
301	Brazil	Nuts, Nes	1.62837e-06
302	Saudi Arabia	Beef	1.62716e-06
303	Indonesia	Bananas	1.61552e-06
304	Australia	Broad Beans, Horse Beans, Dry	1.61186e-06
305	China	Grassnes	1.61147e-06
306	Spain	Milk	1.59646e-06
307	Thailand	Nuts, Nes	1.5964e-06
308	India	Carrots And Turnips	1.59596e-06
309	Poland	Chestnuts	1.59439e-06
310	Thailand	Potatoes	1.59303e-06
311	Thailand	Garlic	1.57773e-06
312	Thailand	Ginger	1.57748e-06
313	India	Rye	1.57134e-06
314	South Korea	Chillies And Peppers, Green	1.5625e-06
315	China	Cucumbers And Gherkins	1.56128e-06
316	World	Cucumbers And Gherkins	1.56128e-06
317	China	Apricots	1.56055e-06
318	Russia	Cinnamon (Canella)	1.55715e-06
319	China	Cherries	1.55618e-06
320	Venezuela	Lemons And Limes	1.5557e-06
321	Thailand	Maize, Green	1.54629e-06
322	World	Leguminous Vegetables, Nes	1.54178e-06
323	Thailand	Grassnes	1.53822e-06
324	India	Garlic	1.52376e-06
325	Turkey	Pork	1.50393e-06
326	Australia	Raspberries	1.49745e-06
327	Russia	Egg	1.4943e-06
328	India	Cabbages And Other Brassicas	1.4738e-06
329	Russia	Apricots	1.47218e-06
330	Poland	Cranberries	1.44928e-06
331	Brazil	Plums And Sloes	1.44446e-06
332	Indonesia	Soybeans	1.43721e-06
333	World	Fruit Fresh Nes	1.42505e-06
334	Thailand	Groundnuts, With Shell	1.42447e-06
335	Venezuela	Roots And Tubers, Nes	1.41403e-06
336	Australia	Goat	1.4046e-06
337	Venezuela	Strawberries	1.39376e-06
338	China	Mustard Seed	1.38141e-06
339	World	Pork	1.37332e-06
340	France	Cassava	1.37108e-06
341	Mexico	Broad Beans, Horse Beans, Dry	1.36911e-06
342	Australia	Pork	1.36816e-06
343	Russia	Fruit Fresh Nes	1.3596e-06
344	World	Groundnuts, With Shell	1.34447e-06
345	Venezuela	Eggplants (Aubergines)	1.33891e-06
346	Brazil	Onions, Dry	1.33342e-06
347	Brazil	Mangoes, Mangosteens, Guavas	1.33138e-06
348	India	Ginger	1.3277e-06
349	India	Sweet Potatoes	1.31898e-06
350	Indonesia	Potatoes	1.31347e-06
351	India	Fruit Fresh Nes	1.2955e-06
352	World	Eggplants (Aubergines)	1.2938e-06
353	India	Peas, Green	1.29302e-06
354	South Korea	Rye	1.29201e-06
355	South Korea	Goat	1.28041e-06
356	United States of America	Egg	1.27674e-06
357	India	Grassnes	1.27285e-06
358	Indonesia	Sweet Potatoes	1.27098e-06
359	Turkey	Goat	1.26079e-06
360	Mexico	Beef	1.25183e-06
361	World	Goat	1.25015e-06
362	Russia	Chicken	1.24236e-06
363	Russia	Quinces	1.23733e-06
364	Russia	Grassnes	1.23183e-06
365	Saudi Arabia	Pears	1.23115e-06
366	Australia	Rye	1.22572e-06
367	India	Oats	1.22126e-06
368	Turkey	Broad Beans, Horse Beans, Dry	1.21536e-06
369	China	Spinach	1.21363e-06
370	Russia	Spinach	1.21363e-06
371	World	Spinach	1.21363e-06
372	Russia	Cherries	1.20937e-06
373	Canada	Plums And Sloes	1.2055e-06
374	World	Lemons And Limes	1.20012e-06
375	Brazil	Wheat	1.19948e-06
376	China	Goat	1.19701e-06
377	South Korea	Beans, Dry	1.18931e-06
378	World	Pistachios	1.17937e-06
379	Saudi Arabia	Lemons And Limes	1.1685e-06
380	Thailand	Grapes	1.1666e-06
381	Venezuela	Peas, Dry	1.15002e-06
382	Thailand	Oranges	1.1483e-06
383	China	Beans, Green	1.14593e-06
384	Russia	Beans, Green	1.14593e-06
385	Venezuela	Oranges	1.14548e-06
386	Venezuela	Sesame Seed	1.14439e-06
387	Turkey	Leguminous Vegetables, Nes	1.14116e-06
388	Saudi Arabia	Beans, Green	1.13785e-06
389	Venezuela	Lettuce And Chicory	1.13724e-06
390	India	Sugar Cane	1.13227e-06
391	Thailand	Bananas	1.12881e-06
392	France	Sugar Cane	1.12805e-06
393	China	Oranges	1.12375e-06
394	Russia	Oranges	1.12375e-06
395	China	Strawberries	1.11923e-06
396	China	Currants	1.11e-06
397	Spain	Broad Beans, Horse Beans, Dry	1.09266e-06
398	Brazil	Tomatoes	1.09105e-06
399	United States of America	Beans, Green	1.0843e-06
400	India	Rapeseed	1.08132e-06
401	Venezuela	Tomatoes	1.08055e-06
402	Brazil	Bananas	1.08036e-06
403	Thailand	Fruit Fresh Nes	1.06839e-06
404	United States of America	Barley	1.06787e-06
405	China	Lettuce And Chicory	1.06324e-06
406	Russia	Lettuce And Chicory	1.06324e-06
407	Japan	Broad Beans, Horse Beans, Dry	1.06202e-06
408	United States of America	Chicken	1.06147e-06
409	South Korea	Oats	1.0593e-06
410	Australia	Cucumbers And Gherkins	1.04534e-06
411	Russia	Mangoes, Mangosteens, Guavas	1.03795e-06
412	Russia	Eggplants (Aubergines)	1.02881e-06
413	Brazil	Almonds, With Shell	1.02837e-06
414	India	Wheat	1.02828e-06
415	Canada	Barley	1.01441e-06
416	Canada	Egg	1.01062e-06
417	Turkey	Mangoes, Mangosteens, Guavas	9.93246e-07
418	Indonesia	Coconuts	9.89443e-07
419	Turkey	Lentils	9.87154e-07
420	China	Quinces	9.82849e-07
421	Russia	Pork	9.76274e-07
422	World	Bananas	9.7396e-07
423	Russia	Pears	9.72799e-07
424	Japan	Beef	9.705e-07
425	Saudi Arabia	Pumpkins, Squash And Gourds	9.69619e-07
426	Russia	Apples	9.63359e-07
427	United States of America	Avocados	9.58431e-07
428	Russia	Broad Beans, Horse Beans, Dry	9.54927e-07
429	China	Pumpkins, Squash And Gourds	9.49082e-07
430	United States of America	Anise, Badian, Fennel, Corian.	9.4518e-07
431	Venezuela	Rapeseed	9.3668e-07
432	Saudi Arabia	Eggplants (Aubergines)	9.34895e-07
433	Saudi Arabia	Chillies And Peppers, Green	9.34579e-07
434	Spain	Barley	9.32154e-07
435	World	Coconuts	9.25569e-07
436	South Korea	Sesame Seed	9.18527e-07
437	Turkey	Spinach	9.02975e-07
438	Italy	Beef	9.02168e-07
439	Canada	Goat	8.83272e-07
440	Brazil	Garlic	8.81657e-07
441	Spain	Egg	8.74954e-07
442	World	Apricots	8.72905e-07
443	Mexico	Rice, Paddy	8.70586e-07
444	Brazil	Groundnuts, With Shell	8.69093e-07
445	Saudi Arabia	Cabbages And Other Brassicas	8.67679e-07
446	China	Eggplants (Aubergines)	8.62534e-07
447	Thailand	Coconuts	8.62046e-07
448	Brazil	Carrots And Turnips	8.61014e-07
449	China	Mangoes, Mangosteens, Guavas	8.59106e-07
450	Saudi Arabia	Mangoes, Mangosteens, Guavas	8.56898e-07
451	Venezuela	Cauliflowers And Broccoli	8.55158e-07
452	China	Tomatoes	8.54369e-07
453	World	Tomatoes	8.54369e-07
454	United States of America	Goat	8.52356e-07
455	South Korea	Buckwheat	8.49161e-07
456	Russia	Maize, Green	8.46848e-07
457	Venezuela	Goat	8.41671e-07
458	Brazil	Grapes	8.41275e-07
459	United States of America	Cucumbers And Gherkins	8.4122e-07
460	Canada	Chicken	8.40228e-07
461	Japan	Barley	8.35561e-07
462	Brazil	Soybeans	8.35428e-07
463	Saudi Arabia	Goat	8.35193e-07
464	China	Cabbages And Other Brassicas	8.35073e-07
465	World	Vegetables Fresh Nes	8.34725e-07
466	World	Cabbages And Other Brassicas	8.32466e-07
467	United States of America	Spices, Nes	8.23045e-07
468	South Korea	Spinach	8.19314e-07
469	Brazil	Sweet Potatoes	8.17309e-07
470	Mexico	Egg	8.17304e-07
471	Venezuela	Rice, Paddy	8.11923e-07
472	Australia	Cherries	8.10225e-07
473	United States of America	Pork	8.01498e-07
474	World	Sugar Cane	8.00603e-07
475	Saudi Arabia	Lentils	7.98085e-07
476	World	Lettuce And Chicory	7.97427e-07
477	India	Potatoes	7.9341e-07
478	Indonesia	Ginger	7.91888e-07
479	Spain	Avocados	7.83208e-07
480	Poland	Grapes	7.81557e-07
481	Turkey	Beans, Green	7.77303e-07
482	Brazil	Potatoes	7.76685e-07
483	Russia	Grapes	7.73471e-07
484	Italy	Broad Beans, Horse Beans, Dry	7.73036e-07
485	Venezuela	Potatoes	7.65858e-07
486	Russia	Cauliflowers And Broccoli	7.64062e-07
487	Saudi Arabia	Quinces	7.62777e-07
488	Australia	Beans, Green	7.61442e-07
489	France	Coconuts	7.5908e-07
490	World	Peas, Green	7.55858e-07
491	Russia	Olives	7.54148e-07
492	Russia	Cucumbers And Gherkins	7.46879e-07
493	Australia	Lettuce And Chicory	7.45649e-07
494	World	Nuts, Nes	7.42942e-07
495	Turkey	Sesame Seed	7.42639e-07
496	South Korea	Pulses, Nes	7.38934e-07
497	Russia	Sesame Seed	7.35431e-07
498	India	Hazelnuts, With Shell	7.33322e-07
499	Japan	Bananas	7.3278e-07
500	Japan	Milk	7.32742e-07
501	Spain	Chicken	7.27432e-07
502	Italy	Leguminous Vegetables, Nes	7.24638e-07
503	Saudi Arabia	Tomatoes	7.22472e-07
504	Mexico	Pork	7.2212e-07
505	South Korea	Eggplants (Aubergines)	7.20288e-07
506	Canada	Pork	7.12508e-07
507	India	Berries Nes	7.11446e-07
508	China	Lentils	7.1016e-07
509	China	Cauliflowers And Broccoli	7.07339e-07
510	World	Cauliflowers And Broccoli	7.07339e-07
511	South Korea	Lettuce And Chicory	6.98617e-07
512	Canada	Spinach	6.97885e-07
513	Turkey	Sugar Cane	6.97605e-07
514	Venezuela	Chillies And Peppers, Green	6.91563e-07
515	India	Avocados	6.91372e-07
516	Russia	Strawberries	6.88705e-07
517	Australia	Chick Peas	6.88113e-07
518	India	Onions (Inc. Shallots), Green	6.81995e-07
519	United States of America	Fruit Fresh Nes	6.81652e-07
520	Mexico	Chicken	6.79503e-07
521	China	Rye	6.73431e-07
522	United States of America	Buckwheat	6.71852e-07
523	Australia	Beans, Dry	6.67334e-07
524	South Korea	Fruit Fresh Nes	6.65646e-07
525	World	Chillies And Peppers, Green	6.64894e-07
526	World	Quinces	6.63702e-07
527	Saudi Arabia	Egg	6.62268e-07
528	Turkey	Chick Peas	6.61829e-07
529	Russia	Tomatoes	6.58722e-07
530	Japan	Egg	6.56548e-07
531	Brazil	Sugar Cane	6.56032e-07
532	Australia	Apricots	6.52469e-07
533	Australia	Plums And Sloes	6.49022e-07
534	India	Oranges	6.47782e-07
535	United States of America	Pumpkins, Squash And Gourds	6.47501e-07
536	Spain	Pork	6.45134e-07
537	Turkey	Chestnuts	6.42343e-07
538	United States of America	Rye	6.41299e-07
539	Russia	Goat	6.40207e-07
540	China	Beans, Dry	6.38937e-07
541	Turkey	Lettuce And Chicory	6.349e-07
542	Australia	Peas, Dry	6.33561e-07
543	Mexico	Goat	6.26738e-07
544	India	Pistachios	6.26566e-07
545	China	Peas, Dry	6.23947e-07
546	Brazil	Oranges	6.20611e-07
547	Canada	Peas, Green	6.20386e-07
548	Mexico	Blueberries	6.17742e-07
549	China	Sesame Seed	6.16361e-07
550	Australia	Mustard Seed	6.15157e-07
551	China	Pears	6.1511e-07
552	World	Onions, Dry	6.14754e-07
553	Mexico	Sesame Seed	6.1271e-07
554	China	Peas, Green	6.12689e-07
555	Mexico	Plums And Sloes	6.10604e-07
556	China	Rice, Paddy	6.09623e-07
557	Russia	Buckwheat	6.0855e-07
558	Italy	Barley	6.05308e-07
559	United States of America	Cassava	6.02077e-07
560	Brazil	Grassnes	6.01848e-07
561	Italy	Lamb	5.99263e-07
562	Turkey	Mixed Grain	5.94177e-07
563	United States of America	Pulses, Nes	5.88132e-07
564	Brazil	Sunflower Seed	5.87648e-07
565	Russia	Onions (Inc. Shallots), Green	5.84112e-07
566	China	Sugar Cane	5.82292e-07
567	Turkey	Apricots	5.81937e-07
568	South Korea	Chestnuts	5.79777e-07
569	Venezuela	Vegetables Fresh Nes	5.77701e-07
570	Italy	Milk	5.76676e-07
571	Brazil	Rapeseed	5.76419e-07
572	Turkey	Pulses, Nes	5.76369e-07
573	India	Chestnuts	5.74449e-07
574	Australia	Spinach	5.7397e-07
575	Russia	Raspberries	5.73735e-07
576	Canada	Beans, Green	5.70939e-07
577	South Korea	Plums And Sloes	5.67601e-07
578	United States of America	Grassnes	5.61951e-07
579	Spain	Goat	5.59082e-07
580	Mexico	Lemons And Limes	5.56886e-07
581	China	Vegetables Fresh Nes	5.56483e-07
582	Saudi Arabia	Apples	5.55216e-07
583	Australia	Lentils	5.53128e-07
584	World	Oranges	5.51443e-07
585	Australia	Pumpkins, Squash And Gourds	5.5081e-07
586	Saudi Arabia	Chicken	5.50607e-07
587	Canada	Broad Beans, Horse Beans, Dry	5.48968e-07
588	Australia	Cauliflowers And Broccoli	5.47114e-07
589	Canada	Pumpkins, Squash And Gourds	5.47106e-07
590	China	Buckwheat	5.46647e-07
591	World	Buckwheat	5.46647e-07
592	Japan	Chicken	5.45851e-07
593	China	Potatoes	5.45532e-07
594	Canada	Strawberries	5.4404e-07
595	China	Chillies And Peppers, Green	5.43183e-07
596	Poland	Eggplants (Aubergines)	5.4022e-07
597	Venezuela	Cabbages And Other Brassicas	5.38721e-07
598	United States of America	Quinces	5.34874e-07
599	Canada	Grapes	5.3381e-07
600	Mexico	Milk	5.33745e-07
601	Mexico	Mangoes, Mangosteens, Guavas	5.31633e-07
602	Poland	Chick Peas	5.29101e-07
603	India	Grapes	5.28331e-07
604	United States of America	Blueberries	5.27635e-07
605	China	Carrots And Turnips	5.23396e-07
606	China	Oats	5.23396e-07
607	World	Pears	5.23264e-07
608	Turkey	Beans, Dry	5.18606e-07
609	Turkey	Rye	5.17478e-07
610	Russia	Currants	5.11131e-07
611	Australia	Currants	5.10386e-07
612	Japan	Pork	5.0846e-07
613	Venezuela	Cassava	5.0451e-07
614	India	Coconuts	5.02717e-07
615	China	Apples	4.98815e-07
616	Venezuela	Sweet Potatoes	4.98517e-07
617	Canada	Cucumbers And Gherkins	4.9776e-07
618	Spain	Leguminous Vegetables, Nes	4.96894e-07
619	United States of America	Chillies And Peppers, Dry	4.94915e-07
620	World	Apples	4.94022e-07
621	Japan	Sugar Cane	4.93188e-07
622	Mexico	Beans, Green	4.9249e-07
623	Russia	Rice, Paddy	4.89956e-07
624	Turkey	Oats	4.89526e-07
625	Russia	Chillies And Peppers, Green	4.87419e-07
626	Spain	Cherries	4.86902e-07
627	China	Chick Peas	4.86902e-07
628	Turkey	Onions (Inc. Shallots), Green	4.84966e-07
629	Saudi Arabia	Almonds, With Shell	4.79754e-07
630	Thailand	Cassava	4.79137e-07
631	China	Onions, Dry	4.77783e-07
632	South Korea	Soybeans	4.77054e-07
633	Australia	Oats	4.75443e-07
634	Mexico	Anise, Badian, Fennel, Corian.	4.7259e-07
635	Saudi Arabia	Pulses, Nes	4.72433e-07
636	World	Cherries	4.72411e-07
637	Spain	Raspberries	4.71698e-07
638	United States of America	Raspberries	4.71698e-07
639	United States of America	Bananas	4.71439e-07
640	Venezuela	Sunflower Seed	4.71342e-07
641	Russia	Peas, Green	4.69063e-07
642	India	Nuts, Nes	4.6677e-07
643	United States of America	Chick Peas	4.66007e-07
644	Spain	Pulses, Nes	4.64814e-07
645	Russia	Blueberries	4.64123e-07
646	Turkey	Cucumbers And Gherkins	4.64091e-07
647	Turkey	Pumpkins, Squash And Gourds	4.63951e-07
648	Japan	Buckwheat	4.6277e-07
649	China	Pulses, Nes	4.62328e-07
650	United States of America	Rice, Paddy	4.59436e-07
651	World	Maize, Green	4.57105e-07
652	Australia	Lemons And Limes	4.56664e-07
653	Saudi Arabia	Peas, Dry	4.54659e-07
654	Turkey	Strawberries	4.53299e-07
655	Venezuela	Mangoes, Mangosteens, Guavas	4.48029e-07
656	South Korea	Ginger	4.47761e-07
657	World	Mustard Seed	4.47387e-07
658	China	Soybeans	4.45978e-07
659	Canada	Pears	4.44523e-07
660	Brazil	Cassava	4.44025e-07
661	World	Cassava	4.43712e-07
662	Japan	Beans, Green	4.43105e-07
663	Turkey	Grapes	4.40509e-07
664	Saudi Arabia	Sesame Seed	4.38956e-07
665	Russia	Rye	4.37377e-07
666	Indonesia	Cassava	4.35758e-07
667	United States of America	Mangoes, Mangosteens, Guavas	4.34877e-07
668	Saudi Arabia	Chick Peas	4.33689e-07
669	Saudi Arabia	Cucumbers And Gherkins	4.3268e-07
670	Venezuela	Onions, Dry	4.30663e-07
671	Saudi Arabia	Carrots And Turnips	4.30351e-07
672	Spain	Lentils	4.29738e-07
673	Mexico	Apricots	4.28669e-07
674	Turkey	Cauliflowers And Broccoli	4.25306e-07
675	United States of America	Cauliflowers And Broccoli	4.24178e-07
676	Brazil	Olives	4.22646e-07
677	Italy	Egg	4.21602e-07
678	Spain	Almonds, With Shell	4.21248e-07
679	World	Almonds, With Shell	4.21248e-07
680	Russia	Beans, Dry	4.2e-07
681	China	Hazelnuts, With Shell	4.19041e-07
682	Japan	Chestnuts	4.17223e-07
683	World	Chestnuts	4.17223e-07
684	Poland	Goat	4.15719e-07
685	Mexico	Pistachios	4.15282e-07
686	Poland	Pork	4.1448e-07
687	Spain	Chick Peas	4.1336e-07
688	World	Sweet Potatoes	4.13014e-07
689	Mexico	Spices, Nes	4.11523e-07
690	South Korea	Pears	4.11506e-07
691	Turkey	Fruit Fresh Nes	4.09803e-07
692	Japan	Roots And Tubers, Nes	4.09567e-07
693	Canada	Raspberries	4.04891e-07
694	South Korea	Pumpkins, Squash And Gourds	4.04291e-07
695	Brazil	Apples	4.03914e-07
696	Turkey	Plums And Sloes	4.00352e-07
697	Poland	Egg	3.99504e-07
698	Turkey	Soybeans	3.99297e-07
699	Japan	Goat	3.99161e-07
700	Saudi Arabia	Beans, Dry	3.97749e-07
701	China	Pistachios	3.96825e-07
702	Russia	Pistachios	3.96825e-07
703	Turkey	Peas, Green	3.95695e-07
704	World	Carrots And Turnips	3.92547e-07
705	China	Onions (Inc. Shallots), Green	3.89712e-07
706	Turkey	Grassnes	3.885e-07
707	Saudi Arabia	Grapes	3.88417e-07
708	Russia	Lentils	3.87958e-07
709	World	Onions (Inc. Shallots), Green	3.85208e-07
710	Saudi Arabia	Vegetables Fresh Nes	3.83828e-07
711	South Korea	Rice, Paddy	3.81463e-07
712	Saudi Arabia	Fruit Fresh Nes	3.7967e-07
713	Venezuela	Garlic	3.79176e-07
714	United States of America	Oats	3.78769e-07
715	Russia	Mustard Seed	3.78558e-07
716	World	Cranberries	3.77634e-07
717	Italy	Lentils	3.77472e-07
718	Turkey	Dates	3.77245e-07
719	Italy	Beans, Green	3.76407e-07
720	India	Bananas	3.72047e-07
721	Russia	Pulses, Nes	3.69467e-07
722	Turkey	Quinces	3.65117e-07
723	Venezuela	Grapes	3.64057e-07
724	China	Grapes	3.62849e-07
725	Turkey	Peas, Dry	3.62043e-07
726	China	Rapeseed	3.61911e-07
727	South Korea	Strawberries	3.59751e-07
728	Italy	Cherries	3.56697e-07
729	Turkey	Cabbages And Other Brassicas	3.55714e-07
730	Turkey	Lemons And Limes	3.52361e-07
731	Italy	Chicken	3.50518e-07
732	China	Bananas	3.48127e-07
733	Venezuela	Carrots And Turnips	3.47563e-07
734	Mexico	Lentils	3.46806e-07
735	Japan	Cauliflowers And Broccoli	3.44531e-07
736	World	Soybeans	3.43639e-07
737	Australia	Soybeans	3.43488e-07
738	Turkey	Pears	3.43324e-07
739	Japan	Spinach	3.41542e-07
740	Turkey	Vegetables Fresh Nes	3.41219e-07
741	Poland	Beef	3.40702e-07
742	United States of America	Cabbages And Other Brassicas	3.39703e-07
743	China	Almonds, With Shell	3.3865e-07
744	Australia	Mangoes, Mangosteens, Guavas	3.38625e-07
745	Mexico	Pears	3.38432e-07
746	Turkey	Cherries	3.37724e-07
747	Spain	Apricots	3.36564e-07
748	Japan	Plums And Sloes	3.3548e-07
749	South Korea	Cucumbers And Gherkins	3.35065e-07
750	South Korea	Wheat	3.33e-07
751	Italy	Spinach	3.32912e-07
752	Poland	Chicken	3.32146e-07
753	Turkey	Chillies And Peppers, Dry	3.32005e-07
754	Brazil	Coconuts	3.31916e-07
755	Mexico	Pumpkins, Squash And Gourds	3.30347e-07
756	China	Chestnuts	3.28256e-07
757	Australia	Grapes	3.20361e-07
758	Japan	Cherries	3.18735e-07
759	World	Blueberries	3.17824e-07
760	France	Roots And Tubers, Nes	3.1742e-07
761	Spain	Roots And Tubers, Nes	3.1742e-07
762	Australia	Strawberries	3.15942e-07
763	South Korea	Apples	3.14202e-07
764	Russia	Onions, Dry	3.13835e-07
765	Mexico	Vegetables Fresh Nes	3.13676e-07
766	Venezuela	Soybeans	3.13588e-07
767	Italy	Goat	3.1351e-07
768	Italy	Lettuce And Chicory	3.12559e-07
769	Mexico	Cucumbers And Gherkins	3.1226e-07
770	Russia	Pumpkins, Squash And Gourds	3.09839e-07
771	Canada	Apricots	3.09559e-07
772	United States of America	Beans, Dry	3.09223e-07
773	Saudi Arabia	Onions, Dry	3.08216e-07
774	World	Potatoes	3.08065e-07
775	Turkey	Eggplants (Aubergines)	3.08048e-07
776	World	Peas, Dry	3.0768e-07
777	Canada	Buckwheat	3.03655e-07
778	Italy	Pork	3.01462e-07
779	Spain	Grapes	3.00606e-07
780	Russia	Berries Nes	2.98218e-07
781	United States of America	Coconuts	2.97876e-07
782	Spain	Chestnuts	2.95648e-07
783	Mexico	Pulses, Nes	2.94066e-07
784	Turkey	Wheat	2.92957e-07
785	Saudi Arabia	Oranges	2.9259e-07
786	Australia	Sunflower Seed	2.91593e-07
787	South Korea	Grapes	2.90436e-07
788	Australia	Chillies And Peppers, Green	2.88645e-07
789	Spain	Mixed Grain	2.88351e-07
790	Italy	Lemons And Limes	2.88052e-07
791	India	Almonds, With Shell	2.87853e-07
792	Venezuela	Sugar Cane	2.86829e-07
793	South Korea	Onions (Inc. Shallots), Green	2.86807e-07
794	Australia	Berries Nes	2.85886e-07
795	Italy	Pistachios	2.83447e-07
796	Spain	Beans, Dry	2.83302e-07
797	Australia	Wheat	2.82682e-07
798	Russia	Cabbages And Other Brassicas	2.8028e-07
799	India	Strawberries	2.79806e-07
800	Turkey	Tomatoes	2.7933e-07
801	Mexico	Peas, Dry	2.79291e-07
802	Italy	Fruit Fresh Nes	2.78893e-07
803	South Korea	Tomatoes	2.78575e-07
804	South Korea	Groundnuts, With Shell	2.78474e-07
805	United States of America	Mixed Grain	2.78125e-07
806	Venezuela	Groundnuts, With Shell	2.77743e-07
807	India	Dates	2.77039e-07
808	World	Wheat	2.76978e-07
809	Russia	Oats	2.76533e-07
810	World	Oats	2.76533e-07
811	United States of America	Eggplants (Aubergines)	2.76434e-07
812	Turkey	Groundnuts, With Shell	2.75277e-07
813	Japan	Pumpkins, Squash And Gourds	2.72777e-07
814	Spain	Quinces	2.7242e-07
815	South Korea	Rapeseed	2.69339e-07
816	Mexico	Quinces	2.67437e-07
817	China	Sweet Potatoes	2.64705e-07
818	Australia	Rice, Paddy	2.64461e-07
819	World	Berries Nes	2.62226e-07
820	Australia	Tomatoes	2.61857e-07
821	Mexico	Peas, Green	2.61561e-07
822	Australia	Cabbages And Other Brassicas	2.6083e-07
823	Canada	Lentils	2.60159e-07
824	Mexico	Coconuts	2.59112e-07
825	Saudi Arabia	Bananas	2.58298e-07
826	Canada	Cauliflowers And Broccoli	2.57898e-07
827	China	Chillies And Peppers, Dry	2.57452e-07
828	Russia	Chillies And Peppers, Dry	2.57452e-07
829	World	Rapeseed	2.57359e-07
830	World	Grapes	2.5705e-07
831	Australia	Almonds, With Shell	2.54413e-07
832	United States of America	Spinach	2.54408e-07
833	Russia	Potatoes	2.52835e-07
834	Turkey	Chillies And Peppers, Green	2.52016e-07
835	United States of America	Cranberries	2.51756e-07
836	Canada	Mustard Seed	2.49786e-07
837	Turkey	Pistachios	2.48016e-07
838	Mexico	Chillies And Peppers, Dry	2.47457e-07
839	World	Raspberries	2.47234e-07
840	Turkey	Carrots And Turnips	2.46366e-07
841	India	Quinces	2.45712e-07
842	Poland	Rice, Paddy	2.44199e-07
843	United States of America	Sugar Cane	2.44035e-07
844	World	Dates	2.44008e-07
845	United States of America	Peas, Green	2.43745e-07
846	Mexico	Cauliflowers And Broccoli	2.43595e-07
847	Spain	Spinach	2.43576e-07
848	Turkey	Onions, Dry	2.43009e-07
849	World	Garlic	2.42508e-07
850	Spain	Peas, Dry	2.4236e-07
851	South Korea	Vegetables Fresh Nes	2.4108e-07
852	Spain	Oats	2.40535e-07
853	Spain	Plums And Sloes	2.40211e-07
854	Poland	Lentils	2.38743e-07
855	Russia	Soybeans	2.38527e-07
856	China	Wheat	2.38037e-07
857	Japan	Lettuce And Chicory	2.37479e-07
858	Italy	Cucumbers And Gherkins	2.37332e-07
859	Canada	Chillies And Peppers, Green	2.3663e-07
860	Mexico	Roots And Tubers, Nes	2.34786e-07
861	Spain	Beans, Green	2.34434e-07
862	Australia	Pears	2.34215e-07
863	Mexico	Soybeans	2.33509e-07
864	Saudi Arabia	Sweet Potatoes	2.32558e-07
865	Mexico	Onions, Dry	2.31833e-07
866	China	Groundnuts, With Shell	2.31702e-07
867	Saudi Arabia	Potatoes	2.31449e-07
868	Mexico	Almonds, With Shell	2.31325e-07
869	Italy	Raspberries	2.30659e-07
870	Spain	Rye	2.30384e-07
871	Saudi Arabia	Pork	2.29788e-07
872	Australia	Apples	2.28139e-07
873	Australia	Maize, Green	2.27835e-07
874	United States of America	Groundnuts, With Shell	2.27802e-07
875	Australia	Rapeseed	2.26886e-07
876	Russia	Wheat	2.26774e-07
877	Canada	Rye	2.26434e-07
878	Italy	Chick Peas	2.26111e-07
879	Canada	Lettuce And Chicory	2.25897e-07
880	Mexico	Raspberries	2.23025e-07
881	India	Cassava	2.21706e-07
882	Russia	Groundnuts, With Shell	2.20545e-07
883	Spain	Sugar Cane	2.19812e-07
884	Spain	Lemons And Limes	2.19587e-07
885	Mexico	Cherries	2.19241e-07
886	South Korea	Carrots And Turnips	2.18485e-07
887	Saudi Arabia	Dates	2.17122e-07
888	Canada	Chick Peas	2.16844e-07
889	Russia	Vegetables Fresh Nes	2.13702e-07
890	Spain	Lettuce And Chicory	2.1282e-07
891	United States of America	Sweet Potatoes	2.12818e-07
892	United States of America	Onions (Inc. Shallots), Green	2.11864e-07
893	World	Rye	2.10393e-07
894	Canada	Cherries	2.09961e-07
895	United States of America	Cherries	2.09961e-07
896	Italy	Blueberries	2.09354e-07
897	South Korea	Potatoes	2.08397e-07
898	Turkey	Hazelnuts, With Shell	2.08151e-07
899	World	Hazelnuts, With Shell	2.08151e-07
900	United States of America	Mustard Seed	2.07092e-07
901	Canada	Cabbages And Other Brassicas	2.06825e-07
902	United States of America	Wheat	2.06657e-07
903	South Korea	Cabbages And Other Brassicas	2.06044e-07
904	Russia	Peas, Dry	2.02245e-07
905	Russia	Carrots And Turnips	2.01998e-07
906	Spain	Cauliflowers And Broccoli	2.01715e-07
907	Mexico	Eggplants (Aubergines)	2.01664e-07
908	Italy	Cauliflowers And Broccoli	2.01207e-07
909	Poland	Chillies And Peppers, Green	1.9968e-07
910	China	Sunflower Seed	1.99269e-07
911	Australia	Oranges	1.97596e-07
912	Italy	Apricots	1.97285e-07
913	China	Garlic	1.96527e-07
914	Russia	Sunflower Seed	1.9561e-07
915	Italy	Cabbages And Other Brassicas	1.95599e-07
916	Italy	Peas, Green	1.95343e-07
917	China	Nuts, Nes	1.9487e-07
918	World	Sunflower Seed	1.94051e-07
919	Australia	Sugar Cane	1.93599e-07
920	Japan	Peas, Green	1.923e-07
921	Australia	Sweet Potatoes	1.9125e-07
922	Canada	Soybeans	1.91144e-07
923	United States of America	Soybeans	1.90166e-07
924	Venezuela	Bananas	1.89903e-07
925	Turkey	Sunflower Seed	1.87452e-07
926	Turkey	Garlic	1.86428e-07
927	Italy	Quinces	1.85846e-07
928	United States of America	Chillies And Peppers, Green	1.83016e-07
929	Italy	Oats	1.82289e-07
930	United States of America	Apricots	1.82269e-07
931	Italy	Chestnuts	1.82216e-07
932	South Korea	Garlic	1.81881e-07
933	Canada	Maize, Green	1.81716e-07
934	Spain	Soybeans	1.81159e-07
935	Venezuela	Fruit Fresh Nes	1.81108e-07
936	Spain	Peas, Green	1.81022e-07
937	Saudi Arabia	Wheat	1.80678e-07
938	Japan	Beans, Dry	1.7875e-07
939	Japan	Oats	1.77513e-07
940	South Korea	Sweet Potatoes	1.76999e-07
941	Russia	Sweet Potatoes	1.76962e-07
942	Spain	Hazelnuts, With Shell	1.74984e-07
943	South Korea	Nuts, Nes	1.7481e-07
944	Italy	Plums And Sloes	1.74052e-07
945	Brazil	Sugar Beet	1.73784e-07
946	Turkey	Sweet Potatoes	1.73292e-07
947	India	Mushrooms And Truffles	1.71287e-07
948	Canada	Oats	1.7005e-07
949	Mexico	Bananas	1.6987e-07
950	Russia	Chick Peas	1.68503e-07
951	Canada	Beans, Dry	1.68029e-07
952	Saudi Arabia	Grassnes	1.67652e-07
953	Italy	Beans, Dry	1.66834e-07
954	Turkey	Bananas	1.64798e-07
955	Poland	Pumpkins, Squash And Gourds	1.6247e-07
956	Australia	Nuts, Nes	1.60536e-07
957	United States of America	Lettuce And Chicory	1.5963e-07
958	Turkey	Rapeseed	1.59327e-07
959	United States of America	Plums And Sloes	1.57644e-07
960	Australia	Grassnes	1.56632e-07
961	China	Cassava	1.55958e-07
962	Russia	Cassava	1.55958e-07
963	Australia	Vegetables Fresh Nes	1.55007e-07
964	Poland	Soybeans	1.54888e-07
965	Mexico	Strawberries	1.548e-07
966	Canada	Peas, Dry	1.54572e-07
967	Turkey	Almonds, With Shell	1.54207e-07
968	Australia	Carrots And Turnips	1.53866e-07
969	Mexico	Rye	1.52384e-07
970	Japan	Peas, Dry	1.51946e-07
971	Italy	Almonds, With Shell	1.51501e-07
972	Italy	Grapes	1.50547e-07
973	Turkey	Rice, Paddy	1.50475e-07
974	World	Grassnes	1.50462e-07
975	Italy	Currants	1.5017e-07
976	China	Berries Nes	1.49696e-07
977	Japan	Soybeans	1.48718e-07
978	Italy	Vegetables Fresh Nes	1.45603e-07
979	United States of America	Lemons And Limes	1.45362e-07
980	Russia	Chestnuts	1.44944e-07
981	Mexico	Cassava	1.43903e-07
982	Turkey	Apples	1.43433e-07
983	China	Coconuts	1.42814e-07
984	Russia	Garlic	1.41443e-07
985	Turkey	Nuts, Nes	1.4062e-07
986	Spain	Onions (Inc. Shallots), Green	1.39821e-07
987	Australia	Olives	1.39657e-07
988	United States of America	Strawberries	1.39292e-07
989	Canada	Mixed Grain	1.39063e-07
990	Turkey	Potatoes	1.38652e-07
991	Italy	Eggplants (Aubergines)	1.38504e-07
992	Canada	Eggplants (Aubergines)	1.38217e-07
993	Italy	Pumpkins, Squash And Gourds	1.38202e-07
994	Poland	Maize, Green	1.37844e-07
995	Canada	Tomatoes	1.3685e-07
996	United States of America	Sunflower Seed	1.36446e-07
997	Mexico	Sunflower Seed	1.36292e-07
998	Japan	Cucumbers And Gherkins	1.35805e-07
999	Venezuela	Coconuts	1.35377e-07
1000	Australia	Groundnuts, With Shell	1.35324e-07
1001	Spain	Cabbages And Other Brassicas	1.35272e-07
1002	Canada	Wheat	1.32733e-07
1003	Saudi Arabia	Groundnuts, With Shell	1.32275e-07
1004	Spain	Fruit Fresh Nes	1.30392e-07
1005	France	Rice, Paddy	1.30249e-07
1006	Italy	Rye	1.29315e-07
1007	South Korea	Onions, Dry	1.2931e-07
1008	Spain	Vegetables Fresh Nes	1.288e-07
1009	Mexico	Grassnes	1.27377e-07
1010	Australia	Peas, Green	1.26286e-07
1011	Japan	Rice, Paddy	1.26213e-07
1012	Russia	Rapeseed	1.25691e-07
1013	Spain	Chillies And Peppers, Dry	1.2568e-07
1014	Japan	Grapes	1.25478e-07
1015	Mexico	Oranges	1.24916e-07
1016	Canada	Hazelnuts, With Shell	1.24403e-07
1017	United States of America	Hazelnuts, With Shell	1.24403e-07
1018	Canada	Cranberries	1.24366e-07
1019	World	Peppermint	1.23632e-07
1020	Mexico	Sugar Cane	1.23282e-07
1021	Mexico	Chillies And Peppers, Green	1.21943e-07
1022	Australia	Bananas	1.216e-07
1023	Mexico	Cabbages And Other Brassicas	1.2147e-07
1024	United States of America	Maize, Green	1.20566e-07
1025	Spain	Sunflower Seed	1.20443e-07
1026	Italy	Strawberries	1.20346e-07
1027	World	Strawberries	1.20346e-07
1028	Turkey	Olives	1.20343e-07
1029	Spain	Rice, Paddy	1.19518e-07
1030	Canada	Nuts, Nes	1.18397e-07
1031	United States of America	Nuts, Nes	1.18397e-07
1032	Japan	Eggplants (Aubergines)	1.17062e-07
1033	Japan	Onions (Inc. Shallots), Green	1.16822e-07
1034	France	Pistachios	1.16111e-07
1035	World	Olives	1.15431e-07
1036	Russia	Coconuts	1.14251e-07
1037	Turkey	Oranges	1.13338e-07
1038	Japan	Strawberries	1.12567e-07
1039	Canada	Fruit Fresh Nes	1.10737e-07
1040	Mexico	Nuts, Nes	1.09256e-07
1041	Italy	Tomatoes	1.07801e-07
1042	Saudi Arabia	Garlic	1.06615e-07
1043	China	Ginger	1.06136e-07
1044	Russia	Ginger	1.06136e-07
1045	Mexico	Onions (Inc. Shallots), Green	1.05932e-07
1046	Italy	Peas, Dry	1.05109e-07
1047	Spain	Wheat	1.03743e-07
1048	Spain	Cucumbers And Gherkins	1.02218e-07
1049	Canada	Berries Nes	1.01665e-07
1050	United States of America	Berries Nes	1.01665e-07
1051	Spain	Eggplants (Aubergines)	1.01497e-07
1052	Mexico	Grapes	1.00869e-07
1053	Italy	Hazelnuts, With Shell	1.00782e-07
1054	Spain	Pumpkins, Squash And Gourds	1.00291e-07
1055	Russia	Hazelnuts, With Shell	9.95223e-08
1056	India	Olives	9.93545e-08
1057	Italy	Oranges	9.92063e-08
1058	Italy	Rapeseed	9.90644e-08
1059	Italy	Chillies And Peppers, Green	9.90491e-08
1060	Australia	Potatoes	9.84438e-08
1061	China	Mushrooms And Truffles	9.7878e-08
1062	Russia	Mushrooms And Truffles	9.7878e-08
1063	World	Mushrooms And Truffles	9.7878e-08
1064	Spain	Pears	9.78464e-08
1065	Turkey	Berries Nes	9.76195e-08
1066	Russia	Dates	9.75606e-08
1067	Spain	Grassnes	9.72186e-08
1068	Japan	Vegetables Fresh Nes	9.64506e-08
1069	Spain	Strawberries	9.60781e-08
1070	Japan	Cabbages And Other Brassicas	9.55566e-08
1071	Japan	Tomatoes	9.51722e-08
1072	United States of America	Oranges	9.48776e-08
1073	Australia	Onions, Dry	9.46126e-08
1074	France	Olives	9.18972e-08
1075	Switzerland	Olives	9.18972e-08
1076	Japan	Maize, Green	9.18957e-08
1077	Poland	Nuts, Nes	9.17212e-08
1078	Italy	Pears	9.1565e-08
1079	Canada	Vegetables Fresh Nes	9.12076e-08
1080	Italy	Nuts, Nes	9.06027e-08
1081	Poland	Hazelnuts, With Shell	9.04748e-08
1082	Spain	Tomatoes	8.91699e-08
1083	Mexico	Groundnuts, With Shell	8.88527e-08
1084	Spain	Garlic	8.79608e-08
1085	Spain	Apples	8.78966e-08
1086	Mexico	Rapeseed	8.63528e-08
1087	Japan	Oranges	8.58001e-08
1088	France	Blueberries	8.57598e-08
1089	Italy	Onions, Dry	8.57339e-08
1090	Mexico	Tomatoes	8.57186e-08
1091	United States of America	Tomatoes	8.46154e-08
1092	United States of America	Grapes	8.45994e-08
1093	Italy	Bananas	8.42907e-08
1094	Mexico	Mustard Seed	8.34112e-08
1095	Canada	Apples	8.22071e-08
1096	Italy	Sweet Potatoes	8.16566e-08
1097	Canada	Rapeseed	8.16459e-08
1098	United States of America	Vegetables Fresh Nes	8.15661e-08
1099	China	Dates	8.08228e-08
1100	Japan	Pears	7.97811e-08
1101	Japan	Carrots And Turnips	7.90608e-08
1102	Japan	Apples	7.8832e-08
1103	Japan	Sweet Potatoes	7.85739e-08
1104	Italy	Garlic	7.84043e-08
1105	Spain	Olives	7.75888e-08
1106	Spain	Oranges	7.62027e-08
1107	Spain	Bananas	7.61244e-08
1108	United States of America	Rapeseed	7.55375e-08
1109	Italy	Soybeans	7.25394e-08
1110	Spain	Rapeseed	7.20523e-08
1111	Canada	Carrots And Turnips	7.1736e-08
1112	Canada	Onions, Dry	7.15512e-08
1113	Mexico	Berries Nes	7.15284e-08
1114	Spain	Sweet Potatoes	7.13806e-08
1115	Japan	Groundnuts, With Shell	7.05223e-08
1116	Canada	Sunflower Seed	7.03947e-08
1117	Japan	Wheat	6.82193e-08
1118	Italy	Sesame Seed	6.81719e-08
1119	United States of America	Apples	6.65637e-08
1120	Mexico	Potatoes	6.63588e-08
1121	Canada	Potatoes	6.4797e-08
1122	United States of America	Pistachios	6.37755e-08
1123	United States of America	Carrots And Turnips	6.31218e-08
1124	Spain	Peppermint	6.28773e-08
1125	Japan	Chillies And Peppers, Green	6.222e-08
1126	Mexico	Sweet Potatoes	6.04047e-08
1127	Japan	Rapeseed	6.01714e-08
1128	Spain	Nuts, Nes	5.94354e-08
1129	Spain	Chillies And Peppers, Green	5.85617e-08
1130	United States of America	Almonds, With Shell	5.77631e-08
1131	Spain	Groundnuts, With Shell	5.76362e-08
1132	Spain	Onions, Dry	5.69476e-08
1133	China	Olives	5.6774e-08
1134	Italy	Carrots And Turnips	5.49949e-08
1135	Italy	Potatoes	5.45484e-08
1136	Japan	Potatoes	5.40821e-08
1137	India	Sugar Beet	5.40375e-08
1138	Italy	Wheat	5.36894e-08
1139	Venezuela	Sugar Beet	5.3472e-08
1140	United States of America	Onions, Dry	5.28877e-08
1141	United States of America	Pears	5.26053e-08
1142	Japan	Onions, Dry	5.19535e-08
1143	Italy	Apples	5.1514e-08
1144	Italy	Sunflower Seed	5.07524e-08
1145	Mexico	Wheat	4.96924e-08
1146	South Korea	Mushrooms And Truffles	4.8925e-08
1147	Spain	Berries Nes	4.85604e-08
1148	Spain	Potatoes	4.77998e-08
1149	Italy	Grassnes	4.6527e-08
1150	Spain	Carrots And Turnips	4.50836e-08
1151	United States of America	Potatoes	4.23968e-08
1152	Mexico	Olives	4.2345e-08
1153	Spain	Dates	4.18172e-08
1154	Canada	Garlic	3.55854e-08
1155	United States of America	Garlic	3.55854e-08
1156	United States of America	Dates	3.04929e-08
1157	Russia	Nuts, Nes	2.84652e-08
1158	Japan	Grassnes	2.37336e-08
1159	Australia	Mushrooms And Truffles	2.11375e-08
1160	Russia	Sugar Beet	1.78407e-08
1161	China	Sugar Beet	1.69091e-08
1162	United States of America	Olives	1.68839e-08
1163	Turkey	Sugar Beet	1.25941e-08
1164	United States of America	Sugar Beet	1.12237e-08
1165	World	Sugar Beet	1.00775e-08
1166	Spain	Mushrooms And Truffles	7.15121e-09
1167	Canada	Sugar Beet	5.92366e-09
1168	Italy	Sugar Beet	5.25326e-09
1169	Japan	Sugar Beet	4.53853e-09
1170	Spain	Sugar Beet	3.65484e-09
1171	Belgium	Beef	0
1172	Belgium	Chicken	0
1173	Belgium	Egg	0
1174	Belgium	Goat	0
1175	Belgium	Lamb	0
1176	Belgium	Milk	0
1177	Belgium	Pork	0
1178	China	Lamb	0
1179	France	Beef	0
1180	France	Chicken	0
1181	France	Egg	0
1182	France	Goat	0
1183	France	Lamb	0
1184	France	Milk	0
1185	France	Pork	0
1186	Germany	Beef	0
1187	Germany	Chicken	0
1188	Germany	Egg	0
1189	Germany	Goat	0
1190	Germany	Lamb	0
1191	Germany	Milk	0
1192	Germany	Pork	0
1193	India	Lamb	0
1194	Indonesia	Lamb	0
1195	Indonesia	Milk	0
1196	Japan	Lamb	0
1197	Mexico	Lamb	0
1198	Netherlands	Beef	0
1199	Netherlands	Chicken	0
1200	Netherlands	Egg	0
1201	Netherlands	Goat	0
1202	Netherlands	Lamb	0
1203	Netherlands	Milk	0
1204	Netherlands	Pork	0
1205	Poland	Lamb	0
1206	Poland	Milk	0
1207	Russia	Lamb	0
1208	South Korea	Lamb	0
1209	Sweden	Beef	0
1210	Sweden	Chicken	0
1211	Sweden	Egg	0
1212	Sweden	Goat	0
1213	Sweden	Lamb	0
1214	Sweden	Milk	0
1215	Sweden	Pork	0
1216	Switzerland	Beef	0
1217	Switzerland	Chicken	0
1218	Switzerland	Egg	0
1219	Switzerland	Goat	0
1220	Switzerland	Lamb	0
1221	Switzerland	Milk	0
1222	Switzerland	Pork	0
1223	United Kingdom	Beef	0
1224	United Kingdom	Chicken	0
1225	United Kingdom	Egg	0
1226	United Kingdom	Goat	0
1227	United Kingdom	Lamb	0
1228	United Kingdom	Milk	0
1229	United Kingdom	Pork	0
1230	Venezuela	Lamb	0
1231	Belgium	Almonds, With Shell	0
1232	Belgium	Anise, Badian, Fennel, Corian.	0
1233	Belgium	Apples	0
1234	Belgium	Apricots	0
1235	Belgium	Avocados	0
1236	Belgium	Barley	0
1237	Belgium	Beans, Dry	0
1238	Belgium	Berries Nes	0
1239	Belgium	Blueberries	0
1240	Belgium	Broad Beans, Horse Beans, Dry	0
1241	Belgium	Buckwheat	0
1242	Belgium	Cabbages And Other Brassicas	0
1243	Belgium	Carrots And Turnips	0
1244	Belgium	Cauliflowers And Broccoli	0
1245	Belgium	Cherries	0
1246	Belgium	Chestnuts	0
1247	Belgium	Chillies And Peppers, Green	0
1248	Belgium	Cucumbers And Gherkins	0
1249	Belgium	Currants	0
1250	Belgium	Eggplants (Aubergines)	0
1251	Belgium	Garlic	0
1252	Belgium	Grapes	0
1253	Belgium	Grassnes	0
1254	Belgium	Beans, Green	0
1255	Belgium	Leguminous Vegetables, Nes	0
1256	Belgium	Maize, Green	0
1257	Belgium	Onions (Inc. Shallots), Green	0
1258	Belgium	Peas, Green	0
1259	Belgium	Hazelnuts, With Shell	0
1260	Belgium	Lemons And Limes	0
1261	Belgium	Lentils	0
1262	Belgium	Lettuce And Chicory	0
1263	Belgium	Mixed Grain	0
1264	Belgium	Mustard Seed	0
1265	Belgium	Oats	0
1266	Belgium	Onions, Dry	0
1267	Belgium	Oranges	0
1268	Belgium	Peas, Dry	0
1269	Belgium	Pears	0
1270	Belgium	Plums And Sloes	0
1271	Belgium	Potatoes	0
1272	Belgium	Pulses, Nes	0
1273	Belgium	Pumpkins, Squash And Gourds	0
1274	Belgium	Quinces	0
1275	Belgium	Rapeseed	0
1276	Belgium	Raspberries	0
1277	Belgium	Rye	0
1278	Belgium	Soybeans	0
1279	Belgium	Spinach	0
1280	Belgium	Strawberries	0
1281	Belgium	Sugar Beet	0
1282	Belgium	Sunflower Seed	0
1283	Belgium	Tomatoes	0
1284	Belgium	Vegetables Fresh Nes	0
1285	Belgium	Wheat	0
1286	Canada	Blueberries	0
1287	China	Raspberries	0
1288	France	Almonds, With Shell	0
1289	France	Anise, Badian, Fennel, Corian.	0
1290	France	Apples	0
1291	France	Apricots	0
1292	France	Barley	0
1293	France	Beans, Dry	0
1294	France	Berries Nes	0
1295	France	Broad Beans, Horse Beans, Dry	0
1296	France	Buckwheat	0
1297	France	Cabbages And Other Brassicas	0
1298	France	Carrots And Turnips	0
1299	France	Cauliflowers And Broccoli	0
1300	France	Cherries	0
1301	France	Chestnuts	0
1302	France	Chick Peas	0
1303	France	Chillies And Peppers, Green	0
1304	France	Cucumbers And Gherkins	0
1305	France	Currants	0
1306	France	Dates	0
1307	France	Eggplants (Aubergines)	0
1308	France	Garlic	0
1309	France	Grapes	0
1310	France	Grassnes	0
1311	France	Beans, Green	0
1312	France	Leguminous Vegetables, Nes	0
1313	France	Maize, Green	0
1314	France	Onions (Inc. Shallots), Green	0
1315	France	Peas, Green	0
1316	France	Hazelnuts, With Shell	0
1317	France	Lentils	0
1318	France	Lettuce And Chicory	0
1319	France	Mixed Grain	0
1320	France	Mushrooms And Truffles	0
1321	France	Mustard Seed	0
1322	France	Nuts, Nes	0
1323	France	Oats	0
1324	France	Onions, Dry	0
1325	France	Peas, Dry	0
1326	France	Pears	0
1327	France	Peppermint	0
1328	France	Chillies And Peppers, Dry	0
1329	France	Plums And Sloes	0
1330	France	Potatoes	0
1331	France	Pulses, Nes	0
1332	France	Pumpkins, Squash And Gourds	0
1333	France	Quinces	0
1334	France	Rapeseed	0
1335	France	Raspberries	0
1336	France	Rye	0
1337	France	Soybeans	0
1338	France	Spices, Nes	0
1339	France	Spinach	0
1340	France	Strawberries	0
1341	France	Sugar Beet	0
1342	France	Sunflower Seed	0
1343	France	Sweet Potatoes	0
1344	France	Tomatoes	0
1345	France	Vegetables Fresh Nes	0
1346	France	Wheat	0
1347	Germany	Almonds, With Shell	0
1348	Germany	Anise, Badian, Fennel, Corian.	0
1349	Germany	Apples	0
1350	Germany	Apricots	0
1351	Germany	Avocados	0
1352	Germany	Barley	0
1353	Germany	Beans, Dry	0
1354	Germany	Berries Nes	0
1355	Germany	Blueberries	0
1356	Germany	Broad Beans, Horse Beans, Dry	0
1357	Germany	Buckwheat	0
1358	Germany	Cabbages And Other Brassicas	0
1359	Germany	Carrots And Turnips	0
1360	Germany	Cauliflowers And Broccoli	0
1361	Germany	Cherries	0
1362	Germany	Chestnuts	0
1363	Germany	Chillies And Peppers, Green	0
1364	Germany	Cucumbers And Gherkins	0
1365	Germany	Currants	0
1366	Germany	Eggplants (Aubergines)	0
1367	Germany	Fruit Fresh Nes	0
1368	Germany	Garlic	0
1369	Germany	Grapes	0
1370	Germany	Grassnes	0
1371	Germany	Beans, Green	0
1372	Germany	Leguminous Vegetables, Nes	0
1373	Germany	Maize, Green	0
1374	Germany	Onions (Inc. Shallots), Green	0
1375	Germany	Peas, Green	0
1376	Germany	Hazelnuts, With Shell	0
1377	Germany	Lemons And Limes	0
1378	Germany	Lentils	0
1379	Germany	Lettuce And Chicory	0
1380	Germany	Mixed Grain	0
1381	Germany	Mustard Seed	0
1382	Germany	Oats	0
1383	Germany	Onions, Dry	0
1384	Germany	Oranges	0
1385	Germany	Peas, Dry	0
1386	Germany	Pears	0
1387	Germany	Chillies And Peppers, Dry	0
1388	Germany	Plums And Sloes	0
1389	Germany	Potatoes	0
1390	Germany	Pulses, Nes	0
1391	Germany	Pumpkins, Squash And Gourds	0
1392	Germany	Quinces	0
1393	Germany	Rapeseed	0
1394	Germany	Raspberries	0
1395	Germany	Rye	0
1396	Germany	Soybeans	0
1397	Germany	Spinach	0
1398	Germany	Strawberries	0
1399	Germany	Sugar Beet	0
1400	Germany	Sunflower Seed	0
1401	Germany	Tomatoes	0
1402	Germany	Vegetables Fresh Nes	0
1403	Germany	Wheat	0
1404	Italy	Avocados	0
1405	Italy	Berries Nes	0
1406	Italy	Buckwheat	0
1407	Italy	Maize, Green	0
1408	Italy	Onions (Inc. Shallots), Green	0
1409	Italy	Mixed Grain	0
1410	Italy	Mustard Seed	0
1411	Italy	Olives	0
1412	Italy	Chillies And Peppers, Dry	0
1413	Italy	Pulses, Nes	0
1414	Italy	Rice, Paddy	0
1415	Mexico	Apples	0
1416	Mexico	Barley	0
1417	Mexico	Beans, Dry	0
1418	Mexico	Buckwheat	0
1419	Mexico	Carrots And Turnips	0
1420	Mexico	Chick Peas	0
1421	Mexico	Cranberries	0
1422	Mexico	Dates	0
1423	Mexico	Fruit Fresh Nes	0
1424	Mexico	Garlic	0
1425	Mexico	Leguminous Vegetables, Nes	0
1426	Mexico	Maize, Green	0
1427	Mexico	Lettuce And Chicory	0
1428	Mexico	Oats	0
1429	Mexico	Spinach	0
1430	Netherlands	Anise, Badian, Fennel, Corian.	0
1431	Netherlands	Apples	0
1432	Netherlands	Apricots	0
1433	Netherlands	Barley	0
1434	Netherlands	Beans, Dry	0
1435	Netherlands	Berries Nes	0
1436	Netherlands	Blueberries	0
1437	Netherlands	Broad Beans, Horse Beans, Dry	0
1438	Netherlands	Cabbages And Other Brassicas	0
1439	Netherlands	Carrots And Turnips	0
1440	Netherlands	Cauliflowers And Broccoli	0
1441	Netherlands	Cherries	0
1442	Netherlands	Chillies And Peppers, Green	0
1443	Netherlands	Currants	0
1444	Netherlands	Eggplants (Aubergines)	0
1445	Netherlands	Garlic	0
1446	Netherlands	Grapes	0
1447	Netherlands	Beans, Green	0
1448	Netherlands	Leguminous Vegetables, Nes	0
1449	Netherlands	Onions (Inc. Shallots), Green	0
1450	Netherlands	Peas, Green	0
1451	Netherlands	Lettuce And Chicory	0
1452	Netherlands	Mixed Grain	0
1453	Netherlands	Mustard Seed	0
1454	Netherlands	Oats	0
1455	Netherlands	Onions, Dry	0
1456	Netherlands	Peas, Dry	0
1457	Netherlands	Pears	0
1458	Netherlands	Plums And Sloes	0
1459	Netherlands	Potatoes	0
1460	Netherlands	Pumpkins, Squash And Gourds	0
1461	Netherlands	Quinces	0
1462	Netherlands	Rapeseed	0
1463	Netherlands	Raspberries	0
1464	Netherlands	Rye	0
1465	Netherlands	Soybeans	0
1466	Netherlands	Spinach	0
1467	Netherlands	Strawberries	0
1468	Netherlands	Sugar Beet	0
1469	Netherlands	Tomatoes	0
1470	Netherlands	Vegetables Fresh Nes	0
1471	Netherlands	Wheat	0
1472	Poland	Apples	0
1473	Poland	Apricots	0
1474	Poland	Barley	0
1475	Poland	Beans, Dry	0
1476	Poland	Berries Nes	0
1477	Poland	Blueberries	0
1478	Poland	Broad Beans, Horse Beans, Dry	0
1479	Poland	Buckwheat	0
1480	Poland	Cabbages And Other Brassicas	0
1481	Poland	Carrots And Turnips	0
1482	Poland	Cauliflowers And Broccoli	0
1483	Poland	Cherries	0
1484	Poland	Cucumbers And Gherkins	0
1485	Poland	Currants	0
1486	Poland	Fruit Fresh Nes	0
1487	Poland	Garlic	0
1488	Poland	Beans, Green	0
1489	Poland	Leguminous Vegetables, Nes	0
1490	Poland	Peas, Green	0
1491	Poland	Lettuce And Chicory	0
1492	Poland	Mixed Grain	0
1493	Poland	Mustard Seed	0
1494	Poland	Oats	0
1495	Poland	Onions, Dry	0
1496	Poland	Peas, Dry	0
1497	Poland	Pears	0
1498	Poland	Chillies And Peppers, Dry	0
1499	Poland	Plums And Sloes	0
1500	Poland	Potatoes	0
1501	Poland	Pulses, Nes	0
1502	Poland	Rapeseed	0
1503	Poland	Raspberries	0
1504	Poland	Rye	0
1505	Poland	Spinach	0
1506	Poland	Strawberries	0
1507	Poland	Sugar Beet	0
1508	Poland	Sunflower Seed	0
1509	Poland	Tomatoes	0
1510	Poland	Vegetables Fresh Nes	0
1511	Poland	Wheat	0
1512	Russia	Mixed Grain	0
1513	Spain	Buckwheat	0
1514	Spain	Currants	0
1515	Spain	Maize, Green	0
1516	Spain	Mustard Seed	0
1517	Sweden	Apples	0
1518	Sweden	Barley	0
1519	Sweden	Beans, Dry	0
1520	Sweden	Berries Nes	0
1521	Sweden	Blueberries	0
1522	Sweden	Cabbages And Other Brassicas	0
1523	Sweden	Carrots And Turnips	0
1524	Sweden	Cauliflowers And Broccoli	0
1525	Sweden	Cherries	0
1526	Sweden	Cucumbers And Gherkins	0
1527	Sweden	Currants	0
1528	Sweden	Beans, Green	0
1529	Sweden	Onions (Inc. Shallots), Green	0
1530	Sweden	Peas, Green	0
1531	Sweden	Lettuce And Chicory	0
1532	Sweden	Mixed Grain	0
1533	Sweden	Oats	0
1534	Sweden	Onions, Dry	0
1535	Sweden	Peas, Dry	0
1536	Sweden	Pears	0
1537	Sweden	Plums And Sloes	0
1538	Sweden	Potatoes	0
1539	Sweden	Rapeseed	0
1540	Sweden	Raspberries	0
1541	Sweden	Rye	0
1542	Sweden	Strawberries	0
1543	Sweden	Sugar Beet	0
1544	Sweden	Tomatoes	0
1545	Sweden	Vegetables Fresh Nes	0
1546	Sweden	Wheat	0
1547	Switzerland	Almonds, With Shell	0
1548	Switzerland	Apples	0
1549	Switzerland	Apricots	0
1550	Switzerland	Avocados	0
1551	Switzerland	Bananas	0
1552	Switzerland	Barley	0
1553	Switzerland	Beans, Dry	0
1554	Switzerland	Berries Nes	0
1555	Switzerland	Blueberries	0
1556	Switzerland	Broad Beans, Horse Beans, Dry	0
1557	Switzerland	Buckwheat	0
1558	Switzerland	Cabbages And Other Brassicas	0
1559	Switzerland	Carrots And Turnips	0
1560	Switzerland	Cauliflowers And Broccoli	0
1561	Switzerland	Cherries	0
1562	Switzerland	Chestnuts	0
1563	Switzerland	Chick Peas	0
1564	Switzerland	Chillies And Peppers, Green	0
1565	Switzerland	Cucumbers And Gherkins	0
1566	Switzerland	Currants	0
1567	Switzerland	Eggplants (Aubergines)	0
1568	Switzerland	Fruit Fresh Nes	0
1569	Switzerland	Garlic	0
1570	Switzerland	Grapes	0
1571	Switzerland	Grassnes	0
1572	Switzerland	Beans, Green	0
1573	Switzerland	Leguminous Vegetables, Nes	0
1574	Switzerland	Maize, Green	0
1575	Switzerland	Onions (Inc. Shallots), Green	0
1576	Switzerland	Peas, Green	0
1577	Switzerland	Hazelnuts, With Shell	0
1578	Switzerland	Lemons And Limes	0
1579	Switzerland	Lentils	0
1580	Switzerland	Lettuce And Chicory	0
1581	Switzerland	Mixed Grain	0
1582	Switzerland	Mustard Seed	0
1583	Switzerland	Nuts, Nes	0
1584	Switzerland	Oats	0
1585	Switzerland	Onions, Dry	0
1586	Switzerland	Oranges	0
1587	Switzerland	Peas, Dry	0
1588	Switzerland	Pears	0
1589	Switzerland	Pistachios	0
1590	Switzerland	Plums And Sloes	0
1591	Switzerland	Potatoes	0
1592	Switzerland	Pulses, Nes	0
1593	Switzerland	Pumpkins, Squash And Gourds	0
1594	Switzerland	Quinces	0
1595	Switzerland	Rapeseed	0
1596	Switzerland	Raspberries	0
1597	Switzerland	Rice, Paddy	0
1598	Switzerland	Rye	0
1599	Switzerland	Sesame Seed	0
1600	Switzerland	Soybeans	0
1601	Switzerland	Spinach	0
1602	Switzerland	Strawberries	0
1603	Switzerland	Sugar Beet	0
1604	Switzerland	Sunflower Seed	0
1605	Switzerland	Sweet Potatoes	0
1606	Switzerland	Tomatoes	0
1607	Switzerland	Vegetables Fresh Nes	0
1608	Switzerland	Wheat	0
1609	United Kingdom	Apples	0
1610	United Kingdom	Barley	0
1611	United Kingdom	Beans, Dry	0
1612	United Kingdom	Berries Nes	0
1613	United Kingdom	Broad Beans, Horse Beans, Dry	0
1614	United Kingdom	Cabbages And Other Brassicas	0
1615	United Kingdom	Carrots And Turnips	0
1616	United Kingdom	Cauliflowers And Broccoli	0
1617	United Kingdom	Cherries	0
1618	United Kingdom	Chillies And Peppers, Green	0
1619	United Kingdom	Cucumbers And Gherkins	0
1620	United Kingdom	Currants	0
1621	United Kingdom	Fruit Fresh Nes	0
1622	United Kingdom	Grapes	0
1623	United Kingdom	Beans, Green	0
1624	United Kingdom	Leguminous Vegetables, Nes	0
1625	United Kingdom	Onions (Inc. Shallots), Green	0
1626	United Kingdom	Peas, Green	0
1627	United Kingdom	Lettuce And Chicory	0
1628	United Kingdom	Mixed Grain	0
1629	United Kingdom	Oats	0
1630	United Kingdom	Onions, Dry	0
1631	United Kingdom	Peas, Dry	0
1632	United Kingdom	Pears	0
1633	United Kingdom	Plums And Sloes	0
1634	United Kingdom	Potatoes	0
1635	United Kingdom	Pulses, Nes	0
1636	United Kingdom	Rapeseed	0
1637	United Kingdom	Raspberries	0
1638	United Kingdom	Rye	0
1639	United Kingdom	Strawberries	0
1640	United Kingdom	Sugar Beet	0
1641	United Kingdom	Tomatoes	0
1642	United Kingdom	Vegetables Fresh Nes	0
1643	United Kingdom	Wheat	0
1644	United States of America	Lentils	0
1645	United States of America	Peas, Dry	0
1646	World	Currants	0
1647	World	Mixed Grain	0

## Sheet: Range Rarity
Rank	Country of production	Ingredient	Biodiversity footprint per kcal per gram
1	Brazil	Lamb	0.876684
2	Australia	Lamb	0.876684
3	Thailand	Lamb	0.876684
4	Thailand	Milk	0.0429738
5	Brazil	Milk	0.0429738
6	Australia	Milk	0.0429738
7	Australia	Mixed Grain	0.0257
8	United States of America	Roots And Tubers, Nes	8.60983e-11
9	France	Anise, Badian, Fennel, Corian.	2.40995e-11
10	Brazil	Anise, Badian, Fennel, Corian.	1.50722e-11
11	Venezuela	Milk	1.00445e-11
12	Venezuela	Beef	8.75816e-12
13	Indonesia	Spices, Nes	8.1869e-12
14	Indonesia	Lemons And Limes	6.93295e-12
15	Indonesia	Spinach	5.90547e-12
16	France	Avocados	5.81342e-12
17	Venezuela	Avocados	5.66267e-12
18	United States of America	Cassava	5.41186e-12
19	United States of America	Fruit Fresh Nes	5.31424e-12
20	Thailand	Beef	5.11564e-12
21	Spain	Anise, Badian, Fennel, Corian.	5.0866e-12
22	Indonesia	Avocados	5.03857e-12
23	France	Lemons And Limes	4.90101e-12
24	Venezuela	Peas, Green	4.71639e-12
25	India	Anise, Badian, Fennel, Corian.	4.65888e-12
26	Venezuela	Lentils	4.42091e-12
27	World	Vanilla	4.05301e-12
28	Indonesia	Roots And Tubers, Nes	3.85601e-12
29	Venezuela	Egg	3.78077e-12
30	France	Spices, Nes	3.70119e-12
31	Indonesia	Vanilla	3.61332e-12
32	United States of America	Mangoes, Mangosteens, Guavas	3.36164e-12
33	Brazil	Broad Beans, Horse Beans, Dry	3.36107e-12
34	Brazil	Spices, Nes	3.26966e-12
35	Brazil	Leguminous Vegetables, Nes	3.24612e-12
36	Venezuela	Chicken	3.14332e-12
37	World	Anise, Badian, Fennel, Corian.	3.06026e-12
38	Indonesia	Beans, Green	3.01649e-12
39	Spain	Lamb	2.98438e-12
40	Indonesia	Chillies And Peppers, Dry	2.89366e-12
41	Brazil	Roots And Tubers, Nes	2.68754e-12
42	Mexico	Barley	2.68622e-12
43	France	Oranges	2.5159e-12
44	Thailand	Egg	2.43212e-12
45	Indonesia	Cucumbers And Gherkins	2.34587e-12
46	Australia	Beef	2.29835e-12
47	Brazil	Beef	2.26242e-12
48	Thailand	Lentils	2.10739e-12
49	Thailand	Spices, Nes	2.06919e-12
50	Thailand	Chicken	2.02205e-12
51	Mexico	Broad Beans, Horse Beans, Dry	1.96171e-12
52	Indonesia	Goat	1.94312e-12
53	Indonesia	Pork	1.93733e-12
54	Venezuela	Oats	1.89624e-12
55	Indonesia	Pulses, Nes	1.87804e-12
56	Indonesia	Egg	1.86733e-12
57	Indonesia	Eggplants (Aubergines)	1.82637e-12
58	Venezuela	Onions (Inc. Shallots), Green	1.79924e-12
59	United States of America	Avocados	1.79086e-12
60	Venezuela	Quinces	1.75809e-12
61	Mexico	Beef	1.75071e-12
62	Turkey	Lamb	1.71642e-12
63	Indonesia	Chillies And Peppers, Green	1.66183e-12
64	Venezuela	Plums And Sloes	1.65813e-12
65	Mexico	Sesame Seed	1.64977e-12
66	World	Avocados	1.62814e-12
67	Thailand	Lemons And Limes	1.61108e-12
68	Indonesia	Beef	1.59248e-12
69	Venezuela	Pumpkins, Squash And Gourds	1.59062e-12
70	Venezuela	Pork	1.55544e-12
71	Indonesia	Chicken	1.55249e-12
72	Venezuela	Beans, Green	1.5275e-12
73	Indonesia	Cinnamon (Canella)	1.51458e-12
74	Brazil	Avocados	1.50932e-12
75	Indonesia	Tomatoes	1.48305e-12
76	Mexico	Milk	1.47305e-12
77	France	Mangoes, Mangosteens, Guavas	1.43059e-12
78	Thailand	Barley	1.42346e-12
79	Venezuela	Spinach	1.33247e-12
80	United States of America	Bananas	1.31095e-12
81	Thailand	Peas, Dry	1.31e-12
82	Mexico	Vanilla	1.30779e-12
83	Brazil	Eggplants (Aubergines)	1.27116e-12
84	Thailand	Mustard Seed	1.26096e-12
85	World	Cinnamon (Canella)	1.2377e-12
86	Mexico	Leguminous Vegetables, Nes	1.23659e-12
87	Brazil	Barley	1.22602e-12
88	Turkey	Anise, Badian, Fennel, Corian.	1.22575e-12
89	Brazil	Cucumbers And Gherkins	1.22493e-12
90	Thailand	Pork	1.21405e-12
91	Venezuela	Cherries	1.21052e-12
92	Australia	Avocados	1.16427e-12
93	India	Buckwheat	1.15e-12
94	Thailand	Chick Peas	1.10883e-12
95	United States of America	Lamb	1.10518e-12
96	France	Fruit Fresh Nes	1.09688e-12
97	Venezuela	Oranges	1.09294e-12
98	World	Roots And Tubers, Nes	1.06933e-12
99	Australia	Barley	1.06913e-12
100	Indonesia	Beans, Dry	1.05574e-12
101	Venezuela	Pears	1.04638e-12
102	Brazil	Spinach	1.04578e-12
103	Brazil	Peas, Green	1.03881e-12
104	Mexico	Avocados	1.03831e-12
105	Indonesia	Maize, Green	1.00644e-12
106	Japan	Broad Beans, Horse Beans, Dry	1.00533e-12
107	Venezuela	Apples	9.91346e-13
108	China	Anise, Badian, Fennel, Corian.	9.90637e-13
109	Brazil	Lettuce And Chicory	9.42657e-13
110	India	Roots And Tubers, Nes	9.38473e-13
111	Venezuela	Wheat	9.3516e-13
112	Indonesia	Onions, Dry	9.18367e-13
113	Thailand	Cucumbers And Gherkins	9.1412e-13
114	Thailand	Beans, Green	9.01068e-13
115	India	Beef	9.00471e-13
116	Mexico	Egg	8.9847e-13
117	Brazil	Egg	8.68331e-13
118	Australia	Egg	8.62111e-13
119	Venezuela	Buckwheat	8.54434e-13
120	Mexico	Mangoes, Mangosteens, Guavas	8.29908e-13
121	United States of America	Coconuts	8.28318e-13
122	Brazil	Cauliflowers And Broccoli	8.24425e-13
123	India	Spices, Nes	8.23868e-13
124	Indonesia	Vegetables Fresh Nes	8.22742e-13
125	World	Spices, Nes	7.98447e-13
126	Indonesia	Mangoes, Mangosteens, Guavas	7.93587e-13
127	Japan	Barley	7.90958e-13
128	Brazil	Lentils	7.88838e-13
129	Mexico	Blueberries	7.82258e-13
130	Mexico	Plums And Sloes	7.82088e-13
131	Spain	Spices, Nes	7.81195e-13
132	Russia	Spices, Nes	7.66464e-13
133	Indonesia	Pumpkins, Squash And Gourds	7.64867e-13
134	Australia	Beans, Green	7.50944e-13
135	India	Vanilla	7.50283e-13
136	Mexico	Chicken	7.46984e-13
137	Brazil	Cherries	7.42173e-13
138	Thailand	Eggplants (Aubergines)	7.37533e-13
139	Indonesia	Cabbages And Other Brassicas	7.31513e-13
140	Indonesia	Soybeans	7.23964e-13
141	Brazil	Chicken	7.21927e-13
142	India	Broad Beans, Horse Beans, Dry	7.18346e-13
143	Australia	Chicken	7.16755e-13
144	Brazil	Pears	7.1396e-13
145	Canada	Lamb	7.00357e-13
146	Brazil	Pulses, Nes	6.98554e-13
147	Brazil	Quinces	6.95224e-13
148	Indonesia	Rice, Paddy	6.9271e-13
149	Mexico	Beans, Green	6.92615e-13
150	Brazil	Onions (Inc. Shallots), Green	6.8776e-13
151	Brazil	Beans, Dry	6.7666e-13
152	Turkey	Buckwheat	6.73509e-13
153	Brazil	Beans, Green	6.69677e-13
154	Japan	Beef	6.67837e-13
155	Mexico	Anise, Badian, Fennel, Corian.	6.63565e-13
156	Australia	Broad Beans, Horse Beans, Dry	6.5759e-13
157	France	Bananas	6.56959e-13
158	Thailand	Leguminous Vegetables, Nes	6.55613e-13
159	Thailand	Cauliflowers And Broccoli	6.48687e-13
160	Mexico	Spinach	6.484e-13
161	Indonesia	Nuts, Nes	6.40748e-13
162	Venezuela	Cucumbers And Gherkins	6.37997e-13
163	Thailand	Peas, Green	6.35695e-13
164	Mexico	Rice, Paddy	6.3549e-13
165	Venezuela	Nuts, Nes	6.32325e-13
166	Brazil	Chillies And Peppers, Dry	6.19006e-13
167	Indonesia	Sweet Potatoes	6.18974e-13
168	Australia	Raspberries	6.10911e-13
169	Mexico	Apricots	6.02861e-13
170	South Korea	Beef	5.95209e-13
171	Mexico	Pork	5.84969e-13
172	Australia	Pork	5.78282e-13
173	Mexico	Spices, Nes	5.77822e-13
174	Thailand	Roots And Tubers, Nes	5.74691e-13
175	France	Chick Peas	5.7273e-13
176	Brazil	Apricots	5.60778e-13
177	Brazil	Chillies And Peppers, Green	5.59768e-13
178	Thailand	Goat	5.57851e-13
179	Brazil	Oats	5.52585e-13
180	Mexico	Lemons And Limes	5.52475e-13
181	Australia	Goat	5.50016e-13
182	Mexico	Eggplants (Aubergines)	5.44033e-13
183	Brazil	Goat	5.41409e-13
184	Brazil	Lemons And Limes	5.30252e-13
185	India	Beans, Green	5.248e-13
186	Thailand	Wheat	5.17269e-13
187	India	Barley	5.14271e-13
188	Indonesia	Carrots And Turnips	5.11049e-13
189	Thailand	Beans, Dry	5.00931e-13
190	Australia	Rye	5.00058e-13
191	Brazil	Strawberries	4.97791e-13
192	Japan	Egg	4.96443e-13
193	India	Leguminous Vegetables, Nes	4.94988e-13
194	Australia	Peas, Green	4.94337e-13
195	World	Lamb	4.93843e-13
196	Spain	Milk	4.93233e-13
197	Brazil	Pork	4.84865e-13
198	Mexico	Pumpkins, Squash And Gourds	4.8409e-13
199	Spain	Beef	4.82365e-13
200	Venezuela	Roots And Tubers, Nes	4.691e-13
201	Venezuela	Beans, Dry	4.58317e-13
202	Indonesia	Potatoes	4.54189e-13
203	India	Cucumbers And Gherkins	4.5019e-13
204	France	Roots And Tubers, Nes	4.46492e-13
205	Spain	Currants	4.4618e-13
206	Venezuela	Eggplants (Aubergines)	4.4116e-13
207	Mexico	Vegetables Fresh Nes	4.40393e-13
208	India	Maize, Green	4.39147e-13
209	Japan	Buckwheat	4.38067e-13
210	India	Cinnamon (Canella)	4.37557e-13
211	Mexico	Cauliflowers And Broccoli	4.34463e-13
212	Mexico	Goat	4.33966e-13
213	Mexico	Cucumbers And Gherkins	4.33512e-13
214	Indonesia	Oranges	4.32688e-13
215	Japan	Milk	4.30202e-13
216	Brazil	Chick Peas	4.26965e-13
217	Japan	Beans, Green	4.19452e-13
218	Mexico	Chick Peas	4.18329e-13
219	Brazil	Dates	4.16288e-13
220	Mexico	Lentils	4.15202e-13
221	Japan	Pork	4.13647e-13
222	Italy	Buckwheat	4.13253e-13
223	Mexico	Pulses, Nes	4.12901e-13
224	Japan	Chicken	4.12741e-13
225	Turkey	Spices, Nes	4.12392e-13
226	Australia	Lettuce And Chicory	4.1213e-13
227	Thailand	Lettuce And Chicory	4.09515e-13
228	Switzerland	Lamb	4.04893e-13
229	Australia	Cucumbers And Gherkins	4.04187e-13
230	India	Lettuce And Chicory	4.01542e-13
231	Thailand	Cabbages And Other Brassicas	4.0127e-13
232	Venezuela	Lemons And Limes	4.00502e-13
233	Thailand	Vegetables Fresh Nes	3.98902e-13
234	Indonesia	Garlic	3.98874e-13
235	Mexico	Tomatoes	3.95862e-13
236	Japan	Chestnuts	3.94951e-13
237	Brazil	Vegetables Fresh Nes	3.88429e-13
238	Japan	Roots And Tubers, Nes	3.87704e-13
239	Mexico	Peas, Dry	3.85422e-13
240	Venezuela	Peas, Dry	3.84079e-13
241	World	Beans, Dry	3.83303e-13
242	Mexico	Pistachios	3.81702e-13
243	Poland	Lamb	3.80186e-13
244	Venezuela	Sesame Seed	3.76992e-13
245	India	Milk	3.76778e-13
246	United States of America	Broad Beans, Horse Beans, Dry	3.76577e-13
247	Mexico	Quinces	3.75509e-13
248	Venezuela	Lettuce And Chicory	3.74795e-13
249	France	Cassava	3.72259e-13
250	Mexico	Peas, Green	3.67848e-13
251	Turkey	Beef	3.64834e-13
252	Russia	Olives	3.6469e-13
253	Thailand	Sesame Seed	3.64532e-13
254	Mexico	Pears	3.63577e-13
255	France	Lamb	3.62314e-13
256	India	Egg	3.61086e-13
257	Venezuela	Tomatoes	3.574e-13
258	Thailand	Pumpkins, Squash And Gourds	3.57253e-13
259	Brazil	Cabbages And Other Brassicas	3.56124e-13
260	Brazil	Sesame Seed	3.54415e-13
261	Brazil	Pumpkins, Squash And Gourds	3.49081e-13
262	Mexico	Lamb	3.48432e-13
263	Mexico	Chillies And Peppers, Dry	3.48013e-13
264	Venezuela	Potatoes	3.46399e-13
265	World	Beans, Green	3.43947e-13
266	France	Sugar Cane	3.42978e-13
267	Japan	Goat	3.41265e-13
268	Brazil	Buckwheat	3.40718e-13
269	Brazil	Chestnuts	3.33864e-13
270	Brazil	Rye	3.31326e-13
271	Mexico	Roots And Tubers, Nes	3.29664e-13
272	Thailand	Rice, Paddy	3.26393e-13
273	Japan	Cauliflowers And Broccoli	3.26139e-13
274	Mexico	Groundnuts, With Shell	3.25974e-13
275	Japan	Spinach	3.2331e-13
276	Spain	Broad Beans, Horse Beans, Dry	3.22669e-13
277	India	Beans, Dry	3.22214e-13
278	Thailand	Pulses, Nes	3.20328e-13
279	Japan	Plums And Sloes	3.17572e-13
280	Thailand	Mangoes, Mangosteens, Guavas	3.17242e-13
281	Brazil	Rice, Paddy	3.17153e-13
282	Poland	Anise, Badian, Fennel, Corian.	3.16483e-13
283	China	Grassnes	3.1427e-13
284	Belgium	Lamb	3.13186e-13
285	Mexico	Raspberries	3.12369e-13
286	Brazil	Onions, Dry	3.10893e-13
287	Poland	Leguminous Vegetables, Nes	3.09155e-13
288	United States of America	Lemons And Limes	3.0874e-13
289	Mexico	Cherries	3.0833e-13
290	Russia	Leguminous Vegetables, Nes	3.04387e-13
291	Indonesia	Fruit Fresh Nes	3.02784e-13
292	Australia	Mangoes, Mangosteens, Guavas	3.02695e-13
293	Japan	Cherries	3.01721e-13
294	Russia	Lamb	3.01036e-13
295	India	Chicken	3.00205e-13
296	Turkey	Milk	2.99982e-13
297	Venezuela	Strawberries	2.99633e-13
298	Indonesia	Groundnuts, With Shell	2.98725e-13
299	Thailand	Sunflower Seed	2.92141e-13
300	Mexico	Onions, Dry	2.91729e-13
301	Brazil	Maize, Green	2.87745e-13
302	India	Pork	2.85815e-13
303	World	Sesame Seed	2.82984e-13
304	India	Spinach	2.82829e-13
305	Venezuela	Cauliflowers And Broccoli	2.81859e-13
306	Thailand	Sweet Potatoes	2.8031e-13
307	Japan	Bananas	2.80197e-13
308	Thailand	Chillies And Peppers, Dry	2.79838e-13
309	South Korea	Milk	2.79493e-13
310	Mexico	Beans, Dry	2.78887e-13
311	Venezuela	Goat	2.78662e-13
312	Spain	Barley	2.78652e-13
313	Australia	Pumpkins, Squash And Gourds	2.75647e-13
314	Mexico	Fruit Fresh Nes	2.75344e-13
315	Thailand	Chillies And Peppers, Green	2.75183e-13
316	Australia	Beans, Dry	2.72252e-13
317	World	Beef	2.71203e-13
318	Australia	Cauliflowers And Broccoli	2.68034e-13
319	Mexico	Chillies And Peppers, Green	2.65478e-13
320	Mexico	Lettuce And Chicory	2.64931e-13
321	Thailand	Tomatoes	2.61545e-13
322	Japan	Pumpkins, Squash And Gourds	2.58216e-13
323	Australia	Apricots	2.58155e-13
324	Brazil	Mangoes, Mangosteens, Guavas	2.56821e-13
325	Turkey	Avocados	2.5325e-13
326	Brazil	Nuts, Nes	2.5215e-13
327	Australia	Mustard Seed	2.50964e-13
328	Thailand	Grassnes	2.4868e-13
329	India	Sesame Seed	2.48153e-13
330	Australia	Peas, Dry	2.45786e-13
331	Saudi Arabia	Lettuce And Chicory	2.44819e-13
332	India	Mustard Seed	2.44561e-13
333	Italy	Beef	2.44083e-13
334	Australia	Chick Peas	2.42216e-13
335	Brazil	Almonds, With Shell	2.40723e-13
336	Australia	Cherries	2.40301e-13
337	Russia	Avocados	2.40023e-13
338	India	Avocados	2.36882e-13
339	Australia	Plums And Sloes	2.36856e-13
340	Russia	Almonds, With Shell	2.35815e-13
341	Mexico	Strawberries	2.35052e-13
342	World	Coconuts	2.34384e-13
343	Australia	Spinach	2.34161e-13
344	Brazil	Bananas	2.33628e-13
345	India	Rye	2.32719e-13
346	United States of America	Beef	2.32339e-13
347	South Korea	Egg	2.32192e-13
348	South Korea	Barley	2.32085e-13
349	World	Leguminous Vegetables, Nes	2.31539e-13
350	Spain	Avocados	2.31361e-13
351	Turkey	Currants	2.30236e-13
352	Venezuela	Chillies And Peppers, Green	2.27824e-13
353	Canada	Beef	2.27613e-13
354	Italy	Lamb	2.27417e-13
355	India	Goat	2.27033e-13
356	China	Beef	2.26897e-13
357	France	Coconuts	2.25862e-13
358	Australia	Lentils	2.25659e-13
359	Mexico	Apples	2.25242e-13
360	Japan	Lettuce And Chicory	2.24802e-13
361	World	Lemons And Limes	2.24134e-13
362	Venezuela	Rapeseed	2.23834e-13
363	Germany	Lamb	2.22541e-13
364	Indonesia	Sugar Cane	2.21394e-13
365	World	Broad Beans, Horse Beans, Dry	2.2098e-13
366	Brazil	Potatoes	2.17476e-13
367	Russia	Anise, Badian, Fennel, Corian.	2.15291e-13
368	World	Pulses, Nes	2.13411e-13
369	Spain	Egg	2.13295e-13
370	Saudi Arabia	Apricots	2.10707e-13
371	United States of America	Spinach	2.09882e-13
372	Mexico	Sunflower Seed	2.08394e-13
373	Australia	Currants	2.08221e-13
374	Thailand	Soybeans	2.07843e-13
375	World	Ginger	2.07168e-13
376	World	Bananas	2.0665e-13
377	China	Spices, Nes	2.02587e-13
378	Brazil	Peas, Dry	2.02329e-13
379	India	Pulses, Nes	2.01182e-13
380	United States of America	Milk	1.97489e-13
381	Turkey	Egg	1.97036e-13
382	Brazil	Plums And Sloes	1.97007e-13
383	World	Milk	1.96878e-13
384	India	Apricots	1.94719e-13
385	Indonesia	Bananas	1.94634e-13
386	Australia	Oats	1.93967e-13
387	South Korea	Chicken	1.93043e-13
388	Thailand	Onions, Dry	1.92656e-13
389	Venezuela	Vegetables Fresh Nes	1.90315e-13
390	Australia	Cabbages And Other Brassicas	1.86721e-13
391	Sweden	Lamb	1.86075e-13
392	Venezuela	Cabbages And Other Brassicas	1.85332e-13
393	Russia	Vanilla	1.84831e-13
394	Brazil	Garlic	1.84541e-13
395	India	Lentils	1.83566e-13
396	Venezuela	Rice, Paddy	1.83388e-13
397	Turkey	Barley	1.83152e-13
398	Brazil	Tomatoes	1.83063e-13
399	Japan	Peas, Green	1.82035e-13
400	China	Plums And Sloes	1.81897e-13
401	Canada	Milk	1.81825e-13
402	India	Oats	1.80871e-13
403	Brazil	Groundnuts, With Shell	1.80391e-13
404	India	Pumpkins, Squash And Gourds	1.7955e-13
405	Brazil	Fruit Fresh Nes	1.78863e-13
406	Indonesia	Cassava	1.77557e-13
407	Spain	Chicken	1.77333e-13
408	United States of America	Beans, Green	1.77168e-13
409	Mexico	Grassnes	1.7672e-13
410	World	Egg	1.76377e-13
411	India	Lemons And Limes	1.75908e-13
412	China	Avocados	1.75282e-13
413	South Korea	Pork	1.7502e-13
414	France	Chillies And Peppers, Dry	1.74158e-13
415	Switzerland	Avocados	1.7379e-13
416	Brazil	Sweet Potatoes	1.73291e-13
417	Brazil	Grapes	1.72277e-13
418	Mexico	Cabbages And Other Brassicas	1.70262e-13
419	World	Chillies And Peppers, Dry	1.70079e-13
420	Japan	Beans, Dry	1.69208e-13
421	Japan	Oats	1.68037e-13
422	Venezuela	Grapes	1.65684e-13
423	China	Vanilla	1.64774e-13
424	Canada	Spinach	1.64356e-13
425	Brazil	Wheat	1.64346e-13
426	Venezuela	Sweet Potatoes	1.64226e-13
427	Thailand	Potatoes	1.64186e-13
428	Turkey	Chicken	1.63815e-13
429	Brazil	Grassnes	1.63577e-13
430	Australia	Sweet Potatoes	1.62583e-13
431	Spain	Mustard Seed	1.6184e-13
432	Poland	Quinces	1.61796e-13
433	Netherlands	Lamb	1.60629e-13
434	South Korea	Chillies And Peppers, Green	1.6041e-13
435	Italy	Milk	1.59732e-13
436	Australia	Groundnuts, With Shell	1.5937e-13
437	Mexico	Oats	1.58701e-13
438	Italy	Chillies And Peppers, Dry	1.58239e-13
439	Belgium	Anise, Badian, Fennel, Corian.	1.57308e-13
440	World	Rice, Paddy	1.56205e-13
441	Saudi Arabia	Broad Beans, Horse Beans, Dry	1.56038e-13
442	China	Barley	1.5538e-13
443	Venezuela	Sunflower Seed	1.55237e-13
444	Sweden	Blueberries	1.54865e-13
445	Turkey	Pork	1.52662e-13
446	India	Plums And Sloes	1.49824e-13
447	Australia	Lemons And Limes	1.48755e-13
448	Mexico	Onions (Inc. Shallots), Green	1.48739e-13
449	India	Cherries	1.48597e-13
450	India	Apples	1.48436e-13
451	United States of America	Cucumbers And Gherkins	1.47771e-13
452	Venezuela	Mangoes, Mangosteens, Guavas	1.47756e-13
453	World	Pumpkins, Squash And Gourds	1.47267e-13
454	South Korea	Rye	1.46748e-13
455	World	Chicken	1.46639e-13
456	Australia	Soybeans	1.45976e-13
457	World	Goat	1.45254e-13
458	Brazil	Sugar Cane	1.45053e-13
459	Brazil	Oranges	1.44974e-13
460	Spain	Leguminous Vegetables, Nes	1.44876e-13
461	India	Ginger	1.4429e-13
462	Mexico	Coconuts	1.43951e-13
463	Japan	Peas, Dry	1.43835e-13
464	Mexico	Buckwheat	1.43522e-13
465	Australia	Strawberries	1.43342e-13
466	United States of America	Pumpkins, Squash And Gourds	1.43056e-13
467	Spain	Cherries	1.42514e-13
468	Venezuela	Onions, Dry	1.41957e-13
469	World	Pork	1.40398e-13
470	Mexico	Nuts, Nes	1.39495e-13
471	Turkey	Goat	1.38827e-13
472	India	Rice, Paddy	1.38821e-13
473	India	Chillies And Peppers, Dry	1.38788e-13
474	Thailand	Sugar Cane	1.38541e-13
475	Spain	Pork	1.38282e-13
476	Spain	Raspberries	1.37972e-13
477	Canada	Beans, Green	1.37971e-13
478	Thailand	Nuts, Nes	1.37208e-13
479	Mexico	Wheat	1.37143e-13
480	Italy	Barley	1.36799e-13
481	Germany	Anise, Badian, Fennel, Corian.	1.36666e-13
482	World	Mangoes, Mangosteens, Guavas	1.3659e-13
483	Switzerland	Plums And Sloes	1.36482e-13
484	Spain	Pulses, Nes	1.35948e-13
485	Mexico	Soybeans	1.35947e-13
486	Thailand	Garlic	1.35813e-13
487	Thailand	Ginger	1.35609e-13
488	India	Chick Peas	1.34197e-13
489	United States of America	Apricots	1.33033e-13
490	Thailand	Maize, Green	1.32905e-13
491	India	Chillies And Peppers, Green	1.32258e-13
492	United States of America	Anise, Badian, Fennel, Corian.	1.32257e-13
493	South Korea	Goat	1.31414e-13
494	Venezuela	Cassava	1.3133e-13
495	World	Plums And Sloes	1.31239e-13
496	Mexico	Oranges	1.30739e-13
497	World	Chick Peas	1.29978e-13
498	Japan	Cucumbers And Gherkins	1.28556e-13
499	World	Nuts, Nes	1.28541e-13
500	Thailand	Groundnuts, With Shell	1.27663e-13
501	Japan	Soybeans	1.27148e-13
502	Canada	Strawberries	1.26421e-13
503	World	Barley	1.2607e-13
504	Spain	Lentils	1.25689e-13
505	Venezuela	Sugar Cane	1.25578e-13
506	Mexico	Cassava	1.25567e-13
507	India	Tomatoes	1.25521e-13
508	Australia	Wheat	1.24891e-13
509	Venezuela	Garlic	1.2488e-13
510	Mexico	Bananas	1.24799e-13
511	Italy	Broad Beans, Horse Beans, Dry	1.24426e-13
512	Spain	Buckwheat	1.24043e-13
513	United States of America	Lettuce And Chicory	1.24037e-13
514	India	Grassnes	1.23981e-13
515	Australia	Chillies And Peppers, Green	1.23303e-13
516	Spain	Almonds, With Shell	1.23142e-13
517	Poland	Chestnuts	1.23021e-13
518	Mexico	Grapes	1.23005e-13
519	World	Sugar Cane	1.22877e-13
520	Netherlands	Anise, Badian, Fennel, Corian.	1.22231e-13
521	China	Fruit Fresh Nes	1.21966e-13
522	India	Sunflower Seed	1.21546e-13
523	Turkey	Raspberries	1.21534e-13
524	Spain	Chick Peas	1.20929e-13
525	Canada	Egg	1.20851e-13
526	South Korea	Oats	1.20311e-13
527	Mexico	Potatoes	1.2019e-13
528	China	Leguminous Vegetables, Nes	1.19767e-13
529	Brazil	Carrots And Turnips	1.19676e-13
530	Italy	Egg	1.1937e-13
531	China	Milk	1.19243e-13
532	Mexico	Sugar Cane	1.18857e-13
533	Japan	Grapes	1.1878e-13
534	Mexico	Rapeseed	1.18568e-13
535	Russia	Lemons And Limes	1.18541e-13
536	Indonesia	Coconuts	1.18535e-13
537	Mexico	Mustard Seed	1.18242e-13
538	United Kingdom	Lamb	1.18091e-13
539	Russia	Roots And Tubers, Nes	1.17685e-13
540	Japan	Rice, Paddy	1.17518e-13
541	Brazil	Apples	1.16808e-13
542	Turkey	Mustard Seed	1.16807e-13
543	Italy	Leguminous Vegetables, Nes	1.16636e-13
544	Australia	Berries Nes	1.16633e-13
545	United States of America	Hazelnuts, With Shell	1.16145e-13
546	Mexico	Carrots And Turnips	1.15891e-13
547	Saudi Arabia	Pears	1.15801e-13
548	China	Egg	1.15279e-13
549	World	Lentils	1.15232e-13
550	United States of America	Spices, Nes	1.15167e-13
551	Venezuela	Carrots And Turnips	1.14525e-13
552	Russia	Beef	1.13988e-13
553	World	Fruit Fresh Nes	1.13784e-13
554	United States of America	Barley	1.13293e-13
555	Canada	Barley	1.12964e-13
556	India	Eggplants (Aubergines)	1.1281e-13
557	China	Broad Beans, Horse Beans, Dry	1.12287e-13
558	Canada	Blueberries	1.11607e-13
559	Indonesia	Ginger	1.11472e-13
560	Turkey	Mangoes, Mangosteens, Guavas	1.10878e-13
561	Japan	Eggplants (Aubergines)	1.10813e-13
562	Japan	Onions (Inc. Shallots), Green	1.10586e-13
563	Saudi Arabia	Lemons And Limes	1.09908e-13
564	Spain	Goat	1.09375e-13
565	Canada	Plums And Sloes	1.08915e-13
566	India	Hazelnuts, With Shell	1.0865e-13
567	World	Lettuce And Chicory	1.07997e-13
568	Russia	Cinnamon (Canella)	1.07791e-13
569	Canada	Raspberries	1.07248e-13
570	Saudi Arabia	Beans, Green	1.07026e-13
571	India	Onions, Dry	1.06895e-13
572	Japan	Strawberries	1.06558e-13
573	Venezuela	Soybeans	1.03823e-13
574	Poland	Cranberries	1.02916e-13
575	United States of America	Cherries	1.02466e-13
576	World	Maize, Green	1.02111e-13
577	Australia	Apples	1.01029e-13
578	China	Roots And Tubers, Nes	1.01023e-13
579	Thailand	Grapes	1.0094e-13
580	India	Onions (Inc. Shallots), Green	1.00824e-13
581	China	Lemons And Limes	1.00558e-13
582	Canada	Goat	1.00486e-13
583	Canada	Chicken	1.00475e-13
584	Australia	Grapes	9.99948e-14
585	China	Cherries	9.97228e-14
586	World	Cucumbers And Gherkins	9.96807e-14
587	Australia	Sunflower Seed	9.96488e-14
588	Thailand	Oranges	9.92843e-14
589	Italy	Chicken	9.92436e-14
590	China	Apricots	9.89047e-14
591	France	Sweet Potatoes	9.88843e-14
592	Spain	Apricots	9.84118e-14
593	Turkey	Broad Beans, Horse Beans, Dry	9.81904e-14
594	China	Cucumbers And Gherkins	9.77491e-14
595	Mexico	Rye	9.7554e-14
596	Russia	Milk	9.65747e-14
597	China	Cinnamon (Canella)	9.62364e-14
598	Russia	Spinach	9.5964e-14
599	China	Chicken	9.58422e-14
600	Brazil	Sunflower Seed	9.53469e-14
601	Thailand	Fruit Fresh Nes	9.46063e-14
602	South Korea	Sesame Seed	9.42979e-14
603	China	Maize, Green	9.35466e-14
604	India	Vegetables Fresh Nes	9.34709e-14
605	World	Oranges	9.30415e-14
606	Australia	Tomatoes	9.29494e-14
607	United States of America	Plums And Sloes	9.28491e-14
608	Spain	Roots And Tubers, Nes	9.28388e-14
609	Venezuela	Groundnuts, With Shell	9.27298e-14
610	India	Strawberries	9.24789e-14
611	Turkey	Leguminous Vegetables, Nes	9.21956e-14
612	South Korea	Beans, Dry	9.20762e-14
613	China	Currants	9.19719e-14
614	China	Pork	9.14879e-14
615	Japan	Vegetables Fresh Nes	9.1302e-14
616	Switzerland	Beef	9.11471e-14
617	Poland	Beef	9.06008e-14
618	Japan	Cabbages And Other Brassicas	9.04557e-14
619	Mexico	Garlic	9.04295e-14
620	Japan	Tomatoes	9.00918e-14
621	Brazil	Soybeans	8.99299e-14
622	Brazil	Rapeseed	8.92574e-14
623	Canada	Pork	8.866e-14
624	Saudi Arabia	Chillies And Peppers, Green	8.79062e-14
625	Italy	Pork	8.77056e-14
626	Spain	Chestnuts	8.73218e-14
627	South Korea	Buckwheat	8.71767e-14
628	France	Peppermint	8.71305e-14
629	World	Blueberries	8.70865e-14
630	Japan	Maize, Green	8.69902e-14
631	World	Almonds, With Shell	8.68793e-14
632	Mexico	Sweet Potatoes	8.6513e-14
633	India	Cauliflowers And Broccoli	8.64389e-14
634	India	Mangoes, Mangosteens, Guavas	8.63288e-14
635	United States of America	Eggplants (Aubergines)	8.61667e-14
636	World	Spinach	8.54866e-14
637	India	Quinces	8.52954e-14
638	Russia	Beans, Green	8.51382e-14
639	India	Chestnuts	8.51114e-14
640	India	Peas, Dry	8.49853e-14
641	India	Soybeans	8.45874e-14
642	Spain	Mixed Grain	8.43365e-14
643	South Korea	Spinach	8.41125e-14
644	Russia	Lettuce And Chicory	8.40721e-14
645	India	Pears	8.40354e-14
646	Japan	Sugar Cane	8.39084e-14
647	Spain	Grapes	8.34605e-14
648	Spain	Beans, Dry	8.34536e-14
649	Venezuela	Bananas	8.31741e-14
650	Australia	Almonds, With Shell	8.29375e-14
651	Germany	Avocados	8.27993e-14
652	France	Nuts, Nes	8.23364e-14
653	United States of America	Pulses, Nes	8.22957e-14
654	United States of America	Egg	8.21798e-14
655	Saudi Arabia	Cabbages And Other Brassicas	8.16135e-14
656	Russia	Cranberries	8.14972e-14
657	Japan	Oranges	8.122e-14
658	Saudi Arabia	Mangoes, Mangosteens, Guavas	8.05995e-14
659	Russia	Plums And Sloes	8.04935e-14
660	World	Eggplants (Aubergines)	8.04358e-14
661	Switzerland	Milk	8.03021e-14
662	Italy	Goat	8.02963e-14
663	Spain	Quinces	7.95061e-14
664	Mexico	Berries Nes	7.90356e-14
665	India	Groundnuts, With Shell	7.87108e-14
666	United States of America	Grassnes	7.83216e-14
667	China	Mustard Seed	7.76189e-14
668	Russia	Oranges	7.76094e-14
669	Australia	Sugar Cane	7.63674e-14
670	Netherlands	Cherries	7.60829e-14
671	India	Cabbages And Other Brassicas	7.59961e-14
672	South Korea	Pulses, Nes	7.58606e-14
673	China	Spinach	7.58487e-14
674	Sweden	Raspberries	7.57175e-14
675	Russia	Barley	7.55672e-14
676	Japan	Pears	7.55223e-14
677	Saudi Arabia	Lentils	7.50675e-14
678	India	Carrots And Turnips	7.50342e-14
679	Poland	Chick Peas	7.50228e-14
680	China	Sugar Cane	7.49015e-14
681	Thailand	Bananas	7.48666e-14
682	United States of America	Quinces	7.48435e-14
683	Japan	Carrots And Turnips	7.48404e-14
684	Japan	Apples	7.46239e-14
685	Russia	Mangoes, Mangosteens, Guavas	7.45576e-14
686	Russia	Grassnes	7.4428e-14
687	South Korea	Eggplants (Aubergines)	7.42485e-14
688	Germany	Quinces	7.42418e-14
689	Australia	Carrots And Turnips	7.34922e-14
690	Canada	Peas, Green	7.34817e-14
691	World	Groundnuts, With Shell	7.3168e-14
692	Australia	Rapeseed	7.30682e-14
693	Turkey	Spinach	7.30227e-14
694	United States of America	Chillies And Peppers, Dry	7.28172e-14
695	China	Strawberries	7.23322e-14
696	China	Beans, Green	7.17511e-14
697	Saudi Arabia	Quinces	7.17465e-14
698	South Korea	Lettuce And Chicory	7.17215e-14
699	Spain	Spinach	7.13323e-14
700	India	Sweet Potatoes	7.11801e-14
701	Mexico	Almonds, With Shell	7.09332e-14
702	Spain	Peas, Dry	7.08848e-14
703	Australia	Bananas	7.05122e-14
704	Spain	Oats	7.04764e-14
705	Italy	Avocados	7.03199e-14
706	Spain	Plums And Sloes	7.03039e-14
707	India	Garlic	6.9538e-14
708	Poland	Strawberries	6.95053e-14
709	Brazil	Cassava	6.94605e-14
710	World	Cassava	6.93555e-14
711	Poland	Apricots	6.93145e-14
712	Poland	Milk	6.91281e-14
713	World	Cauliflowers And Broccoli	6.89786e-14
714	Australia	Pears	6.89224e-14
715	South Korea	Fruit Fresh Nes	6.86159e-14
716	Spain	Beans, Green	6.86122e-14
717	United States of America	Chicken	6.83239e-14
718	Sweden	Currants	6.80123e-14
719	China	Goat	6.79067e-14
720	Brazil	Olives	6.74935e-14
721	France	Beef	6.74859e-14
722	World	Vegetables Fresh Nes	6.66161e-14
723	Canada	Pumpkins, Squash And Gourds	6.66012e-14
724	China	Lettuce And Chicory	6.65674e-14
725	China	Chick Peas	6.60477e-14
726	United States of America	Grapes	6.59899e-14
727	India	Fruit Fresh Nes	6.59751e-14
728	World	Chillies And Peppers, Green	6.44039e-14
729	Spain	Lemons And Limes	6.42559e-14
730	World	Apricots	6.37321e-14
731	Spain	Rye	6.37273e-14
732	Australia	Maize, Green	6.35911e-14
733	Australia	Oranges	6.3506e-14
734	India	Coconuts	6.34171e-14
735	United States of America	Chillies And Peppers, Green	6.33177e-14
736	Belgium	Quinces	6.33148e-14
737	Poland	Chillies And Peppers, Dry	6.30823e-14
738	United States of America	Chick Peas	6.30104e-14
739	Turkey	Beans, Green	6.28597e-14
740	World	Tomatoes	6.26192e-14
741	Poland	Barley	6.25551e-14
742	China	Quinces	6.22949e-14
743	Spain	Lettuce And Chicory	6.22873e-14
744	China	Oranges	6.21512e-14
745	Russia	Apricots	6.2071e-14
746	World	Onions (Inc. Shallots), Green	6.19794e-14
747	Mexico	Cranberries	6.19673e-14
748	Canada	Broad Beans, Horse Beans, Dry	6.14169e-14
749	Mexico	Maize, Green	6.13691e-14
750	Canada	Cauliflowers And Broccoli	6.09521e-14
751	Italy	Lentils	6.07548e-14
752	India	Peas, Green	6.0695e-14
753	Australia	Vegetables Fresh Nes	6.06059e-14
754	Italy	Beans, Green	6.05856e-14
755	Venezuela	Fruit Fresh Nes	6.0304e-14
756	Australia	Rice, Paddy	6.01924e-14
757	Poland	Grapes	6.01356e-14
758	Turkey	Sesame Seed	6.00563e-14
759	South Korea	Chestnuts	5.95212e-14
760	China	Pumpkins, Squash And Gourds	5.93355e-14
761	Australia	Grassnes	5.92725e-14
762	Russia	Fruit Fresh Nes	5.91209e-14
763	Spain	Cauliflowers And Broccoli	5.89958e-14
764	Japan	Chillies And Peppers, Green	5.88987e-14
765	Venezuela	Coconuts	5.88331e-14
766	Brazil	Coconuts	5.85451e-14
767	Switzerland	Barley	5.85247e-14
768	Canada	Apricots	5.84133e-14
769	South Korea	Plums And Sloes	5.82712e-14
770	France	Dates	5.79471e-14
771	United States of America	Goat	5.77788e-14
772	Russia	Egg	5.75535e-14
773	World	Strawberries	5.75369e-14
774	Italy	Cherries	5.74132e-14
775	Belgium	Avocados	5.70232e-14
776	Australia	Olives	5.69755e-14
777	Japan	Rapeseed	5.69594e-14
778	Thailand	Coconuts	5.68856e-14
779	Belgium	Beef	5.61424e-14
780	France	Milk	5.59669e-14
781	France	Leguminous Vegetables, Nes	5.59128e-14
782	Saudi Arabia	Lamb	5.55499e-14
783	Spain	Maize, Green	5.53897e-14
784	Canada	Cherries	5.49614e-14
785	China	Mangoes, Mangosteens, Guavas	5.44605e-14
786	Canada	Lettuce And Chicory	5.43792e-14
787	Australia	Onions, Dry	5.42598e-14
788	China	Eggplants (Aubergines)	5.39061e-14
789	Russia	Maize, Green	5.37122e-14
790	Italy	Spinach	5.35847e-14
791	China	Tomatoes	5.34425e-14
792	World	Chestnuts	5.33837e-14
793	Germany	Chillies And Peppers, Dry	5.33009e-14
794	Saudi Arabia	Sesame Seed	5.32353e-14
795	Spain	Peas, Green	5.28973e-14
796	Netherlands	Quinces	5.28962e-14
797	Australia	Potatoes	5.28836e-14
798	Mexico	Dates	5.22876e-14
799	China	Cabbages And Other Brassicas	5.22371e-14
800	Saudi Arabia	Apples	5.22234e-14
801	Turkey	Chestnuts	5.19457e-14
802	Poland	Peas, Green	5.1893e-14
803	World	Quinces	5.15599e-14
804	Turkey	Lettuce And Chicory	5.13438e-14
805	Japan	Potatoes	5.11952e-14
806	Spain	Hazelnuts, With Shell	5.11656e-14
807	Switzerland	Cherries	5.09837e-14
808	Switzerland	Egg	5.07481e-14
809	World	Cabbages And Other Brassicas	5.05913e-14
810	World	Onions, Dry	5.03933e-14
811	World	Peas, Green	5.03633e-14
812	Poland	Egg	5.03273e-14
813	Italy	Lettuce And Chicory	5.03087e-14
814	United States of America	Pork	4.9822e-14
815	United States of America	Tomatoes	4.96685e-14
816	Russia	Cherries	4.95987e-14
817	United States of America	Carrots And Turnips	4.92467e-14
818	Switzerland	Spinach	4.92311e-14
819	Japan	Onions, Dry	4.91801e-14
820	World	Cherries	4.90373e-14
821	South Korea	Soybeans	4.8962e-14
822	Switzerland	Beans, Green	4.85853e-14
823	World	Sweet Potatoes	4.85572e-14
824	Belgium	Milk	4.85211e-14
825	United States of America	Rye	4.82083e-14
826	Turkey	Mixed Grain	4.80505e-14
827	Russia	Chicken	4.78497e-14
828	Canada	Grapes	4.78342e-14
829	Japan	Groundnuts, With Shell	4.71596e-14
830	Turkey	Apricots	4.71418e-14
831	Germany	Beef	4.71282e-14
832	Australia	Nuts, Nes	4.67516e-14
833	Turkey	Pulses, Nes	4.66352e-14
834	United States of America	Buckwheat	4.65382e-14
835	India	Sugar Cane	4.65299e-14
836	Italy	Lemons And Limes	4.63642e-14
837	World	Cranberries	4.63353e-14
838	Turkey	Soybeans	4.60127e-14
839	Turkey	Rye	4.5986e-14
840	United States of America	Groundnuts, With Shell	4.5981e-14
841	South Korea	Ginger	4.59681e-14
842	Italy	Pistachios	4.5623e-14
843	Turkey	Sugar Cane	4.53979e-14
844	Canada	Cucumbers And Gherkins	4.51484e-14
845	Saudi Arabia	Almonds, With Shell	4.51255e-14
846	Italy	Fruit Fresh Nes	4.48901e-14
847	France	Barley	4.44071e-14
848	China	Potatoes	4.43244e-14
849	Russia	Quinces	4.43135e-14
850	China	Cauliflowers And Broccoli	4.42068e-14
851	United States of America	Sugar Cane	4.4139e-14
852	Russia	Broad Beans, Horse Beans, Dry	4.36051e-14
853	United States of America	Pistachios	4.28337e-14
854	Saudi Arabia	Peas, Dry	4.27651e-14
855	Saudi Arabia	Bananas	4.27196e-14
856	Poland	Goat	4.26456e-14
857	South Korea	Pears	4.22461e-14
858	Switzerland	Chicken	4.21917e-14
859	World	Soybeans	4.20086e-14
860	China	Rice, Paddy	4.18618e-14
861	Poland	Raspberries	4.18473e-14
862	Poland	Chicken	4.18419e-14
863	Poland	Eggplants (Aubergines)	4.17298e-14
864	Thailand	Cassava	4.16846e-14
865	South Korea	Pumpkins, Squash And Gourds	4.15356e-14
866	Turkey	Chick Peas	4.15054e-14
867	United States of America	Rice, Paddy	4.11179e-14
868	Poland	Cucumbers And Gherkins	4.09914e-14
869	Russia	Sesame Seed	4.09794e-14
870	Russia	Pears	4.09182e-14
871	Spain	Onions (Inc. Shallots), Green	4.08727e-14
872	Saudi Arabia	Chick Peas	4.07926e-14
873	World	Grapes	4.04785e-14
874	Russia	Pork	4.04278e-14
875	Canada	Pears	4.01621e-14
876	Japan	Wheat	4.00524e-14
877	World	Raspberries	3.99097e-14
878	Spain	Cabbages And Other Brassicas	3.9801e-14
879	Poland	Pork	3.97006e-14
880	Russia	Apples	3.96677e-14
881	France	Currants	3.92683e-14
882	Turkey	Onions (Inc. Shallots), Green	3.92103e-14
883	United States of America	Blueberries	3.8918e-14
884	Switzerland	Goat	3.89138e-14
885	Belgium	Barley	3.87917e-14
886	Mexico	Olives	3.85711e-14
887	United States of America	Sweet Potatoes	3.83687e-14
888	China	Lentils	3.83612e-14
889	Poland	Plums And Sloes	3.83319e-14
890	China	Peas, Green	3.82915e-14
891	Spain	Fruit Fresh Nes	3.82046e-14
892	Italy	Cucumbers And Gherkins	3.82005e-14
893	United States of America	Almonds, With Shell	3.78132e-14
894	Switzerland	Pork	3.77941e-14
895	Spain	Vegetables Fresh Nes	3.76868e-14
896	Turkey	Cucumbers And Gherkins	3.76627e-14
897	India	Rapeseed	3.76493e-14
898	Turkey	Pumpkins, Squash And Gourds	3.75526e-14
899	Saudi Arabia	Beans, Dry	3.74121e-14
900	India	Cassava	3.72681e-14
901	Belgium	Leguminous Vegetables, Nes	3.72376e-14
902	Brazil	Sugar Beet	3.71534e-14
903	Italy	Raspberries	3.71264e-14
904	South Korea	Strawberries	3.69328e-14
905	Spain	Chillies And Peppers, Dry	3.67589e-14
906	Turkey	Strawberries	3.6677e-14
907	World	Pears	3.64081e-14
908	Italy	Chick Peas	3.63944e-14
909	China	Rye	3.63774e-14
910	South Korea	Rice, Paddy	3.63732e-14
911	Switzerland	Apricots	3.58499e-14
912	France	Egg	3.58401e-14
913	Germany	Milk	3.56673e-14
914	Turkey	Grapes	3.56621e-14
915	India	Potatoes	3.51982e-14
916	India	Wheat	3.50786e-14
917	China	Beans, Dry	3.50431e-14
918	China	Pears	3.50272e-14
919	Canada	Buckwheat	3.49653e-14
920	Turkey	Beans, Dry	3.48943e-14
921	China	Vegetables Fresh Nes	3.48551e-14
922	United States of America	Raspberries	3.46736e-14
923	Switzerland	Cauliflowers And Broccoli	3.46224e-14
924	France	Pistachios	3.45649e-14
925	Sweden	Milk	3.44778e-14
926	Turkey	Cauliflowers And Broccoli	3.44106e-14
927	South Korea	Cucumbers And Gherkins	3.44026e-14
928	Spain	Sunflower Seed	3.4304e-14
929	Germany	Apricots	3.40461e-14
930	Poland	Lentils	3.40097e-14
931	China	Chillies And Peppers, Green	3.39789e-14
932	China	Bananas	3.38323e-14
933	China	Peas, Dry	3.37042e-14
934	Italy	Blueberries	3.36971e-14
935	Italy	Rye	3.3615e-14
936	Turkey	Oats	3.34726e-14
937	France	Raspberries	3.34393e-14
938	World	Grassnes	3.33839e-14
939	Sweden	Strawberries	3.32163e-14
940	Germany	Barley	3.31963e-14
941	Spain	Soybeans	3.28115e-14
942	Spain	Wheat	3.27913e-14
943	Sweden	Barley	3.27758e-14
944	China	Carrots And Turnips	3.27384e-14
945	Turkey	Plums And Sloes	3.24901e-14
946	Italy	Cauliflowers And Broccoli	3.23859e-14
947	South Korea	Apples	3.2374e-14
948	Poland	Fruit Fresh Nes	3.23577e-14
949	France	Cherries	3.21628e-14
950	Turkey	Peas, Green	3.20162e-14
951	United Kingdom	Leguminous Vegetables, Nes	3.19966e-14
952	Spain	Rice, Paddy	3.19597e-14
953	Switzerland	Lettuce And Chicory	3.1794e-14
954	Switzerland	Broad Beans, Horse Beans, Dry	3.17659e-14
955	World	Apples	3.17584e-14
956	Italy	Apricots	3.17534e-14
957	Spain	Sugar Cane	3.1669e-14
958	India	Berries Nes	3.14899e-14
959	Italy	Cabbages And Other Brassicas	3.14832e-14
960	Italy	Peas, Green	3.14416e-14
961	Japan	Sweet Potatoes	3.13848e-14
962	Canada	Chillies And Peppers, Green	3.13393e-14
963	France	Goat	3.13212e-14
964	Italy	Grapes	3.11837e-14
965	United States of America	Cauliflowers And Broccoli	3.11796e-14
966	Russia	Grapes	3.11446e-14
967	China	Sesame Seed	3.11347e-14
968	United States of America	Onions, Dry	3.0915e-14
969	Poland	Cherries	3.09038e-14
970	United States of America	Pears	3.0688e-14
971	United States of America	Oats	3.03717e-14
972	Switzerland	Raspberries	2.99948e-14
973	Italy	Quinces	2.99795e-14
974	China	Onions, Dry	2.99257e-14
975	Spain	Cucumbers And Gherkins	2.99172e-14
976	South Korea	Grapes	2.98168e-14
977	India	Oranges	2.98117e-14
978	France	Chicken	2.97973e-14
979	Spain	Eggplants (Aubergines)	2.97087e-14
980	United States of America	Onions (Inc. Shallots), Green	2.96456e-14
981	Russia	Onions (Inc. Shallots), Green	2.9605e-14
982	China	Buckwheat	2.95418e-14
983	Turkey	Quinces	2.95266e-14
984	South Korea	Onions (Inc. Shallots), Green	2.94442e-14
985	Canada	Cranberries	2.93867e-14
986	Spain	Pumpkins, Squash And Gourds	2.93708e-14
987	China	Apples	2.93584e-14
988	Italy	Oats	2.93377e-14
989	Italy	Chestnuts	2.9329e-14
990	Germany	Egg	2.92552e-14
991	United Kingdom	Grapes	2.92046e-14
992	Poland	Cauliflowers And Broccoli	2.91929e-14
993	World	Carrots And Turnips	2.9063e-14
994	Russia	Eggplants (Aubergines)	2.90576e-14
995	Turkey	Cabbages And Other Brassicas	2.88675e-14
996	Spain	Pears	2.86921e-14
997	South Korea	Tomatoes	2.86826e-14
998	Sweden	Beef	2.86446e-14
999	Russia	Goat	2.8609e-14
1000	South Korea	Groundnuts, With Shell	2.85809e-14
1001	China	Oats	2.85748e-14
1002	Belgium	Cherries	2.85485e-14
1003	United Kingdom	Cherries	2.85482e-14
1004	World	Mustard Seed	2.8535e-14
1005	Turkey	Lemons And Limes	2.85279e-14
1006	World	Pistachios	2.8465e-14
1007	Belgium	Egg	2.84584e-14
1008	Spain	Grassnes	2.84344e-14
1009	United States of America	Dates	2.83708e-14
1010	United States of America	Oranges	2.8309e-14
1011	United States of America	Mixed Grain	2.81772e-14
1012	France	Cauliflowers And Broccoli	2.81595e-14
1013	Spain	Strawberries	2.81525e-14
1014	France	Broad Beans, Horse Beans, Dry	2.80493e-14
1015	Italy	Plums And Sloes	2.80142e-14
1016	Turkey	Pears	2.78621e-14
1017	Netherlands	Leguminous Vegetables, Nes	2.78392e-14
1018	South Korea	Rapeseed	2.76509e-14
1019	France	Pork	2.76039e-14
1020	Saudi Arabia	Oranges	2.75209e-14
1021	Canada	Lentils	2.74738e-14
1022	Turkey	Cherries	2.74404e-14
1023	Germany	Goat	2.69062e-14
1024	Italy	Beans, Dry	2.68572e-14
1025	Turkey	Lentils	2.68504e-14
1026	Turkey	Chillies And Peppers, Dry	2.68489e-14
1027	France	Beans, Green	2.65224e-14
1028	Switzerland	Lentils	2.64216e-14
1029	Germany	Leguminous Vegetables, Nes	2.6363e-14
1030	Germany	Cherries	2.62464e-14
1031	Spain	Tomatoes	2.60372e-14
1032	South Korea	Wheat	2.60212e-14
1033	United States of America	Apples	2.59476e-14
1034	Canada	Mustard Seed	2.59012e-14
1035	Russia	Pistachios	2.5872e-14
1036	Switzerland	Cabbages And Other Brassicas	2.58543e-14
1037	Germany	Lemons And Limes	2.58535e-14
1038	Netherlands	Apricots	2.58246e-14
1039	Spain	Apples	2.5796e-14
1040	Turkey	Vegetables Fresh Nes	2.57618e-14
1041	Spain	Garlic	2.57297e-14
1042	China	Pulses, Nes	2.56263e-14
1043	France	Blueberries	2.55297e-14
1044	Poland	Pears	2.53909e-14
1045	India	Grapes	2.53098e-14
1046	China	Soybeans	2.53005e-14
1047	India	Mushrooms And Truffles	2.52999e-14
1048	India	Pistachios	2.51245e-14
1049	Netherlands	Beef	2.50323e-14
1050	United States of America	Cabbages And Other Brassicas	2.498e-14
1051	Turkey	Eggplants (Aubergines)	2.49115e-14
1052	Canada	Soybeans	2.49075e-14
1053	Russia	Blueberries	2.48522e-14
1054	Sweden	Plums And Sloes	2.48119e-14
1055	South Korea	Vegetables Fresh Nes	2.48028e-14
1056	World	Buckwheat	2.46994e-14
1057	Switzerland	Currants	2.45389e-14
1058	Poland	Currants	2.45256e-14
1059	China	Rapeseed	2.45087e-14
1060	China	Onions (Inc. Shallots), Green	2.4461e-14
1061	Saudi Arabia	Eggplants (Aubergines)	2.44225e-14
1062	Italy	Almonds, With Shell	2.43853e-14
1063	Germany	Chicken	2.43227e-14
1064	Canada	Chick Peas	2.4285e-14
1065	Germany	Pork	2.41222e-14
1066	Germany	Raspberries	2.40874e-14
1067	Poland	Tomatoes	2.39925e-14
1068	Russia	Cucumbers And Gherkins	2.38891e-14
1069	Poland	Chillies And Peppers, Green	2.3749e-14
1070	Belgium	Chicken	2.36602e-14
1071	Switzerland	Peas, Green	2.34526e-14
1072	Russia	Strawberries	2.34467e-14
1073	Italy	Vegetables Fresh Nes	2.34359e-14
1074	Saudi Arabia	Milk	2.33541e-14
1075	Russia	Cauliflowers And Broccoli	2.33117e-14
1076	Italy	Currants	2.33002e-14
1077	Turkey	Dates	2.31845e-14
1078	Canada	Rye	2.31496e-14
1079	Canada	Cabbages And Other Brassicas	2.3139e-14
1080	China	Hazelnuts, With Shell	2.31229e-14
1081	Belgium	Lettuce And Chicory	2.30817e-14
1082	Switzerland	Grapes	2.30775e-14
1083	France	Apricots	2.30256e-14
1084	Sweden	Cherries	2.29967e-14
1085	France	Spinach	2.29393e-14
1086	Italy	Soybeans	2.27914e-14
1087	Russia	Buckwheat	2.27341e-14
1088	Saudi Arabia	Barley	2.27164e-14
1089	Belgium	Cauliflowers And Broccoli	2.27147e-14
1090	Turkey	Fruit Fresh Nes	2.26901e-14
1091	Turkey	Tomatoes	2.26067e-14
1092	United States of America	Garlic	2.25727e-14
1093	Japan	Grassnes	2.24667e-14
1094	South Korea	Carrots And Turnips	2.24302e-14
1095	Spain	Oranges	2.23277e-14
1096	Italy	Eggplants (Aubergines)	2.22933e-14
1097	Spain	Rapeseed	2.2251e-14
1098	Italy	Pumpkins, Squash And Gourds	2.22446e-14
1099	Germany	Plums And Sloes	2.22199e-14
1100	World	Currants	2.199e-14
1101	Belgium	Goat	2.19621e-14
1102	China	Pistachios	2.19179e-14
1103	Belgium	Raspberries	2.18977e-14
1104	Saudi Arabia	Sweet Potatoes	2.18743e-14
1105	Italy	Rapeseed	2.17142e-14
1106	Canada	Maize, Green	2.16438e-14
1107	Switzerland	Chestnuts	2.15598e-14
1108	Canada	Vegetables Fresh Nes	2.15247e-14
1109	China	Sweet Potatoes	2.15199e-14
1110	South Korea	Potatoes	2.14819e-14
1111	Italy	Rice, Paddy	2.14277e-14
1112	Belgium	Pork	2.13591e-14
1113	Spain	Sweet Potatoes	2.1274e-14
1114	Turkey	Rice, Paddy	2.12459e-14
1115	South Korea	Cabbages And Other Brassicas	2.11529e-14
1116	Belgium	Plums And Sloes	2.11476e-14
1117	France	Strawberries	2.11014e-14
1118	United States of America	Mustard Seed	2.10821e-14
1119	Russia	Raspberries	2.08305e-14
1120	Poland	Blueberries	2.08267e-14
1121	Poland	Broad Beans, Horse Beans, Dry	2.08229e-14
1122	United Kingdom	Milk	2.07659e-14
1123	France	Lettuce And Chicory	2.06517e-14
1124	Germany	Broad Beans, Horse Beans, Dry	2.06226e-14
1125	Russia	Tomatoes	2.06213e-14
1126	France	Chestnuts	2.05625e-14
1127	Switzerland	Strawberries	2.05127e-14
1128	Turkey	Wheat	2.04484e-14
1129	Turkey	Chillies And Peppers, Green	2.0391e-14
1130	Belgium	Blueberries	2.03805e-14
1131	Poland	Mustard Seed	2.03526e-14
1132	Switzerland	Buckwheat	2.03143e-14
1133	Netherlands	Grapes	2.02867e-14
1134	Turkey	Carrots And Turnips	1.99655e-14
1135	France	Lentils	1.97972e-14
1136	Turkey	Peas, Dry	1.97491e-14
1137	Turkey	Pistachios	1.97488e-14
1138	Germany	Beans, Green	1.97039e-14
1139	Switzerland	Fruit Fresh Nes	1.96616e-14
1140	Canada	Oats	1.96189e-14
1141	China	Grapes	1.95895e-14
1142	Saudi Arabia	Beef	1.95814e-14
1143	Poland	Maize, Green	1.95453e-14
1144	India	Bananas	1.95423e-14
1145	Italy	Strawberries	1.93698e-14
1146	Canada	Apples	1.93587e-14
1147	Sweden	Beans, Green	1.90376e-14
1148	World	Garlic	1.88866e-14
1149	Poland	Rice, Paddy	1.88376e-14
1150	Canada	Eggplants (Aubergines)	1.88325e-14
1151	Netherlands	Milk	1.8809e-14
1152	France	Plums And Sloes	1.87208e-14
1153	Germany	Strawberries	1.87201e-14
1154	Canada	Beans, Dry	1.86925e-14
1155	China	Almonds, With Shell	1.86904e-14
1156	South Korea	Garlic	1.86723e-14
1157	World	Peas, Dry	1.8621e-14
1158	Russia	Currants	1.85167e-14
1159	United States of America	Cranberries	1.85056e-14
1160	United States of America	Beans, Dry	1.84997e-14
1161	Switzerland	Olives	1.84106e-14
1162	Spain	Peppermint	1.83903e-14
1163	Germany	Chestnuts	1.82238e-14
1164	China	Chestnuts	1.81371e-14
1165	Canada	Tomatoes	1.81244e-14
1166	Spain	Nuts, Nes	1.80143e-14
1167	South Korea	Nuts, Nes	1.79575e-14
1168	United Kingdom	Barley	1.78424e-14
1169	France	Vegetables Fresh Nes	1.78401e-14
1170	Belgium	Lemons And Limes	1.78051e-14
1171	France	Grapes	1.77614e-14
1172	Russia	Lentils	1.77154e-14
1173	Germany	Blueberries	1.77138e-14
1174	Venezuela	Sugar Beet	1.76108e-14
1175	World	Hazelnuts, With Shell	1.75519e-14
1176	Germany	Lentils	1.75233e-14
1177	United Kingdom	Beef	1.75081e-14
1178	India	Nuts, Nes	1.74709e-14
1179	South Korea	Sweet Potatoes	1.73607e-14
1180	Italy	Tomatoes	1.73514e-14
1181	Poland	Spinach	1.73006e-14
1182	United States of America	Peas, Green	1.72047e-14
1183	Spain	Chillies And Peppers, Green	1.71324e-14
1184	World	Peppermint	1.70588e-14
1185	Canada	Peas, Dry	1.70085e-14
1186	Belgium	Broad Beans, Horse Beans, Dry	1.69942e-14
1187	Sweden	Berries Nes	1.69449e-14
1188	Russia	Mustard Seed	1.69272e-14
1189	Germany	Fruit Fresh Nes	1.69096e-14
1190	Belgium	Beans, Green	1.69011e-14
1191	Canada	Carrots And Turnips	1.68942e-14
1192	Russia	Pulses, Nes	1.68711e-14
1193	Spain	Groundnuts, With Shell	1.68694e-14
1194	Turkey	Hazelnuts, With Shell	1.6833e-14
1195	World	Wheat	1.6824e-14
1196	Italy	Peas, Dry	1.68079e-14
1197	World	Oats	1.67872e-14
1198	Germany	Spinach	1.67537e-14
1199	Russia	Chillies And Peppers, Dry	1.67361e-14
1200	Poland	Lettuce And Chicory	1.67089e-14
1201	World	Rapeseed	1.67011e-14
1202	Spain	Onions, Dry	1.66877e-14
1203	France	Cabbages And Other Brassicas	1.66771e-14
1204	Russia	Groundnuts, With Shell	1.65438e-14
1205	Germany	Lettuce And Chicory	1.64689e-14
1206	United States of America	Maize, Green	1.6411e-14
1207	Switzerland	Mustard Seed	1.62517e-14
1208	Netherlands	Barley	1.62409e-14
1209	Italy	Hazelnuts, With Shell	1.62217e-14
1210	Poland	Buckwheat	1.62126e-14
1211	Italy	Oranges	1.5968e-14
1212	Italy	Chillies And Peppers, Green	1.59427e-14
1213	United States of America	Lentils	1.58441e-14
1214	Netherlands	Blueberries	1.58359e-14
1215	Saudi Arabia	Grassnes	1.57692e-14
1216	Netherlands	Egg	1.56954e-14
1217	Turkey	Onions, Dry	1.55824e-14
1218	Spain	Olives	1.55811e-14
1219	Canada	Mixed Grain	1.55579e-14
1220	France	Rice, Paddy	1.54207e-14
1221	World	Olives	1.5334e-14
1222	Netherlands	Goat	1.5278e-14
1223	World	Potatoes	1.51153e-14
1224	Turkey	Garlic	1.51152e-14
1225	Spain	Potatoes	1.50507e-14
1226	Switzerland	Leguminous Vegetables, Nes	1.50186e-14
1227	Turkey	Grassnes	1.47923e-14
1228	Belgium	Grapes	1.47488e-14
1229	China	Chillies And Peppers, Dry	1.47397e-14
1230	Italy	Pears	1.47381e-14
1231	India	Olives	1.47206e-14
1232	Turkey	Groundnuts, With Shell	1.46683e-14
1233	Italy	Nuts, Nes	1.45832e-14
1234	Russia	Peas, Green	1.45154e-14
1235	Canada	Wheat	1.45062e-14
1236	Canada	Nuts, Nes	1.42861e-14
1237	Italy	Wheat	1.42736e-14
1238	France	Mustard Seed	1.42446e-14
1239	Spain	Berries Nes	1.42029e-14
1240	Belgium	Apricots	1.40755e-14
1241	United States of America	Wheat	1.39999e-14
1242	Netherlands	Currants	1.38811e-14
1243	Germany	Currants	1.38783e-14
1244	Poland	Garlic	1.38571e-14
1245	Italy	Onions, Dry	1.37995e-14
1246	United States of America	Olives	1.37793e-14
1247	Russia	Chillies And Peppers, Green	1.36316e-14
1248	Netherlands	Pork	1.34929e-14
1249	United Kingdom	Raspberries	1.34233e-14
1250	Canada	Fruit Fresh Nes	1.33618e-14
1251	South Korea	Onions, Dry	1.32753e-14
1252	Spain	Carrots And Turnips	1.32524e-14
1253	Italy	Onions (Inc. Shallots), Green	1.32318e-14
1254	Italy	Sweet Potatoes	1.31433e-14
1255	World	Sunflower Seed	1.31288e-14
1256	Saudi Arabia	Pumpkins, Squash And Gourds	1.30585e-14
1257	Netherlands	Chicken	1.30491e-14
1258	Belgium	Spinach	1.30473e-14
1259	Turkey	Sweet Potatoes	1.29838e-14
1260	Turkey	Sunflower Seed	1.29535e-14
1261	Switzerland	Pulses, Nes	1.29015e-14
1262	Russia	Rice, Paddy	1.28042e-14
1263	World	Berries Nes	1.26249e-14
1264	Italy	Garlic	1.26198e-14
1265	Belgium	Chestnuts	1.25506e-14
1266	Poland	Pumpkins, Squash And Gourds	1.25502e-14
1267	Russia	Oats	1.24861e-14
1268	Turkey	Almonds, With Shell	1.24705e-14
1269	China	Garlic	1.23091e-14
1270	United Kingdom	Broad Beans, Horse Beans, Dry	1.22857e-14
1271	Canada	Berries Nes	1.22672e-14
1272	Spain	Dates	1.22307e-14
1273	France	Onions (Inc. Shallots), Green	1.22287e-14
1274	Canada	Hazelnuts, With Shell	1.21468e-14
1275	Turkey	Potatoes	1.20726e-14
1276	Belgium	Lentils	1.2068e-14
1277	Poland	Beans, Green	1.20347e-14
1278	Poland	Soybeans	1.19668e-14
1279	France	Quinces	1.19291e-14
1280	China	Sunflower Seed	1.17767e-14
1281	World	Rye	1.1769e-14
1282	Russia	Rye	1.17672e-14
1283	Sweden	Lettuce And Chicory	1.17143e-14
1284	Switzerland	Beans, Dry	1.1706e-14
1285	United Kingdom	Cauliflowers And Broccoli	1.16987e-14
1286	Turkey	Apples	1.1651e-14
1287	Saudi Arabia	Tomatoes	1.1547e-14
1288	Sweden	Peas, Green	1.15272e-14
1289	Russia	Sweet Potatoes	1.15037e-14
1290	United Kingdom	Beans, Green	1.1401e-14
1291	Switzerland	Quinces	1.13672e-14
1292	Poland	Oats	1.12938e-14
1293	United States of America	Potatoes	1.12744e-14
1294	Canada	Potatoes	1.12173e-14
1295	China	Groundnuts, With Shell	1.12094e-14
1296	Russia	Beans, Dry	1.11606e-14
1297	United Kingdom	Onions (Inc. Shallots), Green	1.11497e-14
1298	Belgium	Cabbages And Other Brassicas	1.11084e-14
1299	China	Wheat	1.11017e-14
1300	United States of America	Peas, Dry	1.11011e-14
1301	France	Beans, Dry	1.10508e-14
1302	Poland	Rye	1.10506e-14
1303	Italy	Bananas	1.10477e-14
1304	Saudi Arabia	Goat	1.10137e-14
1305	Spain	Bananas	1.0985e-14
1306	Italy	Sesame Seed	1.09728e-14
1307	Italy	Potatoes	1.09485e-14
1308	France	Buckwheat	1.09205e-14
1309	United States of America	Soybeans	1.08904e-14
1310	China	Nuts, Nes	1.07885e-14
1311	India	Almonds, With Shell	1.07747e-14
1312	Italy	Mustard Seed	1.07243e-14
1313	Russia	Soybeans	1.06591e-14
1314	Switzerland	Soybeans	1.06117e-14
1315	United Kingdom	Strawberries	1.04509e-14
1316	United Kingdom	Currants	1.03724e-14
1317	India	Dates	1.03694e-14
1318	Switzerland	Mixed Grain	1.0327e-14
1319	France	Olives	1.03264e-14
1320	United Kingdom	Vegetables Fresh Nes	1.03242e-14
1321	United Kingdom	Lettuce And Chicory	1.03051e-14
1322	Poland	Beans, Dry	1.02567e-14
1323	United States of America	Strawberries	1.02391e-14
1324	Belgium	Beans, Dry	1.021e-14
1325	France	Eggplants (Aubergines)	1.01982e-14
1326	Russia	Cassava	1.0168e-14
1327	World	Dates	1.01248e-14
1328	Germany	Cauliflowers And Broccoli	1.00365e-14
1329	Switzerland	Peas, Dry	1.00352e-14
1330	Saudi Arabia	Garlic	1.00282e-14
1331	Poland	Onions, Dry	9.99799e-15
1332	Sweden	Beans, Dry	9.91682e-15
1333	France	Mushrooms And Truffles	9.90961e-15
1334	Germany	Mustard Seed	9.90507e-15
1335	Switzerland	Oats	9.88244e-15
1336	Sweden	Cauliflowers And Broccoli	9.84069e-15
1337	Turkey	Olives	9.73886e-15
1338	Netherlands	Raspberries	9.71855e-15
1339	Russia	Onions, Dry	9.69692e-15
1340	Germany	Buckwheat	9.67844e-15
1341	World	Mixed Grain	9.67127e-15
1342	Netherlands	Beans, Green	9.64114e-15
1343	China	Berries Nes	9.62243e-15
1344	Sweden	Egg	9.59427e-15
1345	Poland	Mixed Grain	9.58872e-15
1346	Switzerland	Garlic	9.48516e-15
1347	Russia	Chick Peas	9.37956e-15
1348	Switzerland	Pumpkins, Squash And Gourds	9.27023e-15
1349	Russia	Peas, Dry	9.18406e-15
1350	Turkey	Oranges	9.16978e-15
1351	Sweden	Pears	9.16359e-15
1352	France	Mixed Grain	9.16289e-15
1353	Belgium	Strawberries	9.14861e-15
1354	Belgium	Mustard Seed	9.1359e-15
1355	Poland	Cabbages And Other Brassicas	9.13357e-15
1356	Switzerland	Maize, Green	9.07108e-15
1357	Canada	Rapeseed	9.02424e-15
1358	Netherlands	Cauliflowers And Broccoli	8.9641e-15
1359	Germany	Grapes	8.95975e-15
1360	Turkey	Rapeseed	8.93967e-15
1361	Poland	Peas, Dry	8.92276e-15
1362	France	Oats	8.89473e-15
1363	Italy	Carrots And Turnips	8.85186e-15
1364	Russia	Mixed Grain	8.82489e-15
1365	France	Pumpkins, Squash And Gourds	8.78621e-15
1366	China	Cassava	8.76704e-15
1367	Poland	Apples	8.72741e-15
1368	Poland	Vegetables Fresh Nes	8.72457e-15
1369	Switzerland	Cucumbers And Gherkins	8.71514e-15
1370	United States of America	Nuts, Nes	8.70631e-15
1371	Germany	Oranges	8.68652e-15
1372	Russia	Pumpkins, Squash And Gourds	8.66526e-15
1373	Russia	Cabbages And Other Brassicas	8.65961e-15
1374	Italy	Olives	8.641e-15
1375	France	Rye	8.63519e-15
1376	Italy	Sunflower Seed	8.62593e-15
1377	Switzerland	Vegetables Fresh Nes	8.58223e-15
1378	United Kingdom	Plums And Sloes	8.53786e-15
1379	France	Garlic	8.44523e-15
1380	Netherlands	Plums And Sloes	8.41093e-15
1381	Poland	Pulses, Nes	8.39312e-15
1382	Saudi Arabia	Grapes	8.32119e-15
1383	France	Pears	8.31522e-15
1384	Germany	Cucumbers And Gherkins	8.30499e-15
1385	Belgium	Mixed Grain	8.29747e-15
1386	Italy	Apples	8.29158e-15
1387	Belgium	Currants	8.22774e-15
1388	Russia	Berries Nes	8.11384e-15
1389	France	Peas, Green	8.03303e-15
1390	Russia	Potatoes	8.0195e-15
1391	Canada	Onions, Dry	8.00494e-15
1392	France	Soybeans	7.99469e-15
1393	Sweden	Chicken	7.97663e-15
1394	Saudi Arabia	Egg	7.96978e-15
1395	France	Hazelnuts, With Shell	7.95763e-15
1396	Turkey	Bananas	7.94999e-15
1397	Russia	Coconuts	7.90886e-15
1398	Turkey	Berries Nes	7.90141e-15
1399	Russia	Mushrooms And Truffles	7.7394e-15
1400	Switzerland	Rye	7.70365e-15
1401	Russia	Wheat	7.6174e-15
1402	Belgium	Rye	7.575e-15
1403	Germany	Soybeans	7.50352e-15
1404	Turkey	Nuts, Nes	7.48925e-15
1405	Italy	Grassnes	7.48888e-15
1406	United States of America	Berries Nes	7.47301e-15
1407	China	Coconuts	7.41909e-15
1408	France	Chillies And Peppers, Green	7.36775e-15
1409	Netherlands	Mustard Seed	7.32037e-15
1410	Switzerland	Carrots And Turnips	7.31158e-15
1411	Germany	Pears	7.29735e-15
1412	United States of America	Rapeseed	7.2888e-15
1413	Belgium	Vegetables Fresh Nes	7.24448e-15
1414	United States of America	Sunflower Seed	7.21016e-15
1415	Canada	Sunflower Seed	7.14688e-15
1416	Netherlands	Spinach	7.06902e-15
1417	Belgium	Oats	7.04666e-15
1418	Germany	Hazelnuts, With Shell	7.03908e-15
1419	Russia	Dates	7.01377e-15
1420	France	Pulses, Nes	6.98525e-15
1421	Germany	Pumpkins, Squash And Gourds	6.93262e-15
1422	Netherlands	Strawberries	6.92744e-15
1423	Netherlands	Vegetables Fresh Nes	6.92489e-15
1424	Russia	Ginger	6.91979e-15
1425	Netherlands	Broad Beans, Horse Beans, Dry	6.85716e-15
1426	Belgium	Pears	6.81093e-15
1427	Russia	Sunflower Seed	6.73805e-15
1428	Belgium	Peas, Green	6.71193e-15
1429	Russia	Vegetables Fresh Nes	6.6708e-15
1430	Belgium	Buckwheat	6.66546e-15
1431	Switzerland	Berries Nes	6.66222e-15
1432	Switzerland	Onions (Inc. Shallots), Green	6.65105e-15
1433	Switzerland	Onions, Dry	6.63049e-15
1434	Saudi Arabia	Chicken	6.62604e-15
1435	Belgium	Chillies And Peppers, Green	6.6218e-15
1436	Poland	Nuts, Nes	6.51332e-15
1437	Poland	Potatoes	6.50523e-15
1438	Russia	Chestnuts	6.47715e-15
1439	Poland	Hazelnuts, With Shell	6.42481e-15
1440	Sweden	Cucumbers And Gherkins	6.3756e-15
1441	Germany	Pulses, Nes	6.33759e-15
1442	Germany	Peas, Green	6.33642e-15
1443	Australia	Mushrooms And Truffles	6.30168e-15
1444	Russia	Carrots And Turnips	6.25792e-15
1445	Saudi Arabia	Cucumbers And Gherkins	6.25239e-15
1446	Saudi Arabia	Pulses, Nes	6.23001e-15
1447	World	Mushrooms And Truffles	6.12265e-15
1448	China	Mushrooms And Truffles	6.11373e-15
1449	Poland	Carrots And Turnips	6.09735e-15
1450	Sweden	Apples	6.06378e-15
1451	France	Onions, Dry	6.04985e-15
1452	United States of America	Vegetables Fresh Nes	6.03412e-15
1453	Belgium	Oranges	5.98234e-15
1454	Belgium	Soybeans	5.9561e-15
1455	Belgium	Onions (Inc. Shallots), Green	5.93252e-15
1456	China	Ginger	5.89731e-15
1457	Germany	Peas, Dry	5.89043e-15
1458	France	Berries Nes	5.88786e-15
1459	France	Peas, Dry	5.86908e-15
1460	Switzerland	Wheat	5.86855e-15
1461	Sweden	Vegetables Fresh Nes	5.86165e-15
1462	Switzerland	Tomatoes	5.75991e-15
1463	United Kingdom	Cabbages And Other Brassicas	5.71897e-15
1464	Saudi Arabia	Carrots And Turnips	5.69084e-15
1465	France	Carrots And Turnips	5.66818e-15
1466	United Kingdom	Egg	5.6329e-15
1467	Russia	Rapeseed	5.62027e-15
1468	Switzerland	Sunflower Seed	5.60582e-15
1469	Germany	Onions (Inc. Shallots), Green	5.59025e-15
1470	Belgium	Berries Nes	5.57851e-15
1471	Germany	Mixed Grain	5.52328e-15
1472	Germany	Oats	5.5213e-15
1473	Switzerland	Lemons And Limes	5.47044e-15
1474	Sweden	Mixed Grain	5.45478e-15
1475	Switzerland	Pistachios	5.38299e-15
1476	Switzerland	Potatoes	5.37833e-15
1477	Belgium	Pumpkins, Squash And Gourds	5.32134e-15
1478	Italy	Pulses, Nes	5.2203e-15
1479	Netherlands	Lettuce And Chicory	5.19002e-15
1480	Sweden	Peas, Dry	5.13778e-15
1481	China	Dates	5.12271e-15
1482	Germany	Beans, Dry	5.08551e-15
1483	Germany	Cabbages And Other Brassicas	5.07192e-15
1484	France	Cucumbers And Gherkins	5.06435e-15
1485	Saudi Arabia	Vegetables Fresh Nes	5.06157e-15
1486	South Korea	Mushrooms And Truffles	5.02274e-15
1487	Saudi Arabia	Fruit Fresh Nes	5.00673e-15
1488	United Kingdom	Pears	5.00549e-15
1489	Poland	Wheat	4.94317e-15
1490	Sweden	Oats	4.90955e-15
1491	Switzerland	Rapeseed	4.90365e-15
1492	France	Maize, Green	4.87639e-15
1493	Belgium	Hazelnuts, With Shell	4.84775e-15
1494	France	Sunflower Seed	4.77256e-15
1495	France	Tomatoes	4.76989e-15
1496	United Kingdom	Chicken	4.68317e-15
1497	Canada	Garlic	4.62816e-15
1498	Netherlands	Cabbages And Other Brassicas	4.61302e-15
1499	France	Apples	4.57474e-15
1500	France	Almonds, With Shell	4.54594e-15
1501	Russia	Hazelnuts, With Shell	4.53312e-15
1502	Germany	Rye	4.49427e-15
1503	United Kingdom	Peas, Green	4.46168e-15
1504	Russia	Garlic	4.41361e-15
1505	United Kingdom	Fruit Fresh Nes	4.3376e-15
1506	Netherlands	Soybeans	4.32748e-15
1507	Germany	Maize, Green	4.32177e-15
1508	Japan	Sugar Beet	4.29626e-15
1509	Switzerland	Chick Peas	4.29412e-15
1510	Netherlands	Onions (Inc. Shallots), Green	4.28433e-15
1511	Switzerland	Apples	4.28397e-15
1512	Germany	Berries Nes	4.27426e-15
1513	Sweden	Cabbages And Other Brassicas	4.25296e-15
1514	Belgium	Pulses, Nes	4.23319e-15
1515	Netherlands	Mixed Grain	4.16725e-15
1516	Belgium	Peas, Dry	4.13831e-15
1517	Saudi Arabia	Onions, Dry	4.1245e-15
1518	Poland	Berries Nes	4.0969e-15
1519	Sweden	Pork	3.97741e-15
1520	Switzerland	Blueberries	3.97588e-15
1521	Germany	Vegetables Fresh Nes	3.95678e-15
1522	Belgium	Carrots And Turnips	3.95116e-15
1523	Poland	Sunflower Seed	3.91678e-15
1524	Germany	Onions, Dry	3.90628e-15
1525	Germany	Almonds, With Shell	3.89818e-15
1526	Netherlands	Beans, Dry	3.88283e-15
1527	Germany	Apples	3.8506e-15
1528	Italy	Mixed Grain	3.83912e-15
1529	Sweden	Rye	3.78895e-15
1530	France	Wheat	3.78413e-15
1531	France	Potatoes	3.77255e-15
1532	United Kingdom	Apples	3.75097e-15
1533	Italy	Maize, Green	3.6704e-15
1534	Belgium	Sunflower Seed	3.62411e-15
1535	France	Rapeseed	3.54372e-15
1536	Poland	Rapeseed	3.52682e-15
1537	Germany	Sunflower Seed	3.4985e-15
1538	United Kingdom	Mixed Grain	3.46184e-15
1539	Belgium	Apples	3.45231e-15
1540	Belgium	Potatoes	3.38639e-15
1541	Netherlands	Oats	3.38624e-15
1542	Germany	Carrots And Turnips	3.38541e-15
1543	Belgium	Cucumbers And Gherkins	3.36456e-15
1544	Sweden	Onions, Dry	3.35443e-15
1545	Belgium	Rapeseed	3.34275e-15
1546	Netherlands	Peas, Green	3.31412e-15
1547	Netherlands	Berries Nes	3.2743e-15
1548	Belgium	Wheat	3.22565e-15
1549	Switzerland	Grassnes	3.14061e-15
1550	China	Raspberries	3.13685e-15
1551	China	Olives	3.13588e-15
1552	Switzerland	Rice, Paddy	3.13001e-15
1553	Sweden	Onions (Inc. Shallots), Green	3.11254e-15
1554	United Kingdom	Peas, Dry	3.10083e-15
1555	Netherlands	Rye	3.03568e-15
1556	United Kingdom	Pulses, Nes	2.98971e-15
1557	Belgium	Maize, Green	2.97636e-15
1558	Saudi Arabia	Dates	2.90548e-15
1559	Switzerland	Almonds, With Shell	2.87719e-15
1560	Netherlands	Peas, Dry	2.8642e-15
1561	Switzerland	Eggplants (Aubergines)	2.8056e-15
1562	France	Grassnes	2.7806e-15
1563	Saudi Arabia	Pork	2.76528e-15
1564	Saudi Arabia	Potatoes	2.74018e-15
1565	Belgium	Onions, Dry	2.73553e-15
1566	Netherlands	Pears	2.70402e-15
1567	Belgium	Almonds, With Shell	2.68465e-15
1568	United Kingdom	Oats	2.66085e-15
1569	United Kingdom	Rye	2.62463e-15
1570	Sweden	Potatoes	2.60985e-15
1571	Germany	Tomatoes	2.52886e-15
1572	Switzerland	Pears	2.47391e-15
1573	Sweden	Rapeseed	2.47256e-15
1574	Germany	Wheat	2.46083e-15
1575	Germany	Grassnes	2.4556e-15
1576	Netherlands	Pumpkins, Squash And Gourds	2.44218e-15
1577	Germany	Potatoes	2.43609e-15
1578	United Kingdom	Onions, Dry	2.40554e-15
1579	United Kingdom	Berries Nes	2.38347e-15
1580	Sweden	Wheat	2.36075e-15
1581	Germany	Rapeseed	2.31541e-15
1582	United Kingdom	Pork	2.314e-15
1583	Sweden	Carrots And Turnips	2.26513e-15
1584	Saudi Arabia	Wheat	2.17429e-15
1585	Spain	Mushrooms And Truffles	2.09158e-15
1586	Switzerland	Chillies And Peppers, Green	2.03669e-15
1587	India	Sugar Beet	2.02259e-15
1588	China	Sugar Beet	2.02065e-15
1589	Switzerland	Hazelnuts, With Shell	1.95965e-15
1590	Netherlands	Carrots And Turnips	1.88773e-15
1591	Switzerland	Oranges	1.88405e-15
1592	Belgium	Tomatoes	1.79513e-15
1593	Saudi Arabia	Groundnuts, With Shell	1.74432e-15
1594	Netherlands	Apples	1.7435e-15
1595	Switzerland	Nuts, Nes	1.72065e-15
1596	Netherlands	Onions, Dry	1.70807e-15
1597	Belgium	Grassnes	1.69717e-15
1598	United Kingdom	Potatoes	1.56795e-15
1599	Switzerland	Sweet Potatoes	1.55076e-15
1600	Italy	Berries Nes	1.44725e-15
1601	United Kingdom	Beans, Dry	1.43435e-15
1602	United Kingdom	Wheat	1.39441e-15
1603	Netherlands	Potatoes	1.37841e-15
1604	United Kingdom	Rapeseed	1.3709e-15
1605	Switzerland	Sesame Seed	1.29466e-15
1606	Netherlands	Rapeseed	1.29458e-15
1607	Russia	Nuts, Nes	1.29369e-15
1608	United Kingdom	Carrots And Turnips	1.28122e-15
1609	Spain	Sugar Beet	1.10459e-15
1610	Netherlands	Wheat	1.10239e-15
1611	Italy	Sugar Beet	1.01171e-15
1612	Turkey	Sugar Beet	9.42678e-16
1613	Switzerland	Bananas	8.88251e-16
1614	Belgium	Garlic	8.55731e-16
1615	Germany	Garlic	8.04403e-16
1616	Sweden	Tomatoes	7.25917e-16
1617	United Kingdom	Tomatoes	7.02628e-16
1618	World	Sugar Beet	6.29835e-16
1619	Russia	Sugar Beet	6.13567e-16
1620	United Kingdom	Cucumbers And Gherkins	5.75226e-16
1621	United States of America	Sugar Beet	5.55699e-16
1622	Belgium	Eggplants (Aubergines)	5.43923e-16
1623	Netherlands	Garlic	5.2645e-16
1624	Canada	Sugar Beet	4.93442e-16
1625	United Kingdom	Chillies And Peppers, Green	4.71213e-16
1626	Germany	Eggplants (Aubergines)	4.66974e-16
1627	Netherlands	Tomatoes	4.62003e-16
1628	Switzerland	Sugar Beet	4.60936e-16
1629	Germany	Chillies And Peppers, Green	4.54958e-16
1630	Poland	Sugar Beet	4.31494e-16
1631	Belgium	Sugar Beet	3.73992e-16
1632	Netherlands	Chillies And Peppers, Green	3.67672e-16
1633	Netherlands	Eggplants (Aubergines)	3.56326e-16
1634	France	Sugar Beet	3.37111e-16
1635	Germany	Sugar Beet	3.05702e-16
1636	Sweden	Sugar Beet	2.97431e-16
1637	United Kingdom	Sugar Beet	1.81836e-16
1638	Netherlands	Sugar Beet	1.54666e-16
1639	China	Lamb	0
1640	India	Lamb	0
1641	Indonesia	Lamb	0
1642	Indonesia	Milk	0
1643	Japan	Lamb	0
1644	South Korea	Lamb	0
1645	Sweden	Goat	0
1646	United Kingdom	Goat	0
1647	Venezuela	Lamb	0
